# Supplementary material for: Aquatic reservoir of Vibrio cholerae in an African Great Lake assessed by large scale plankton sampling and ultrasensitive molecular methods
Source: ISME Commun. 2021 Jun 7;1:20. doi: 10.1038/s43705-021-00023-1 (PMC9723668; doi:10.1038/s43705-021-00023-1)
Supplement: Supplementary file 2 — Supplementary data [file 43705_2021_23_MOESM2_ESM.xlsx]

## Sheet: Foglio1
Accession	Description	Size
LT992490	Vibrio cholerae strain 4295STDY6534200 genome assembly, chromosome: 1.	3029538
LT992491	Vibrio cholerae strain 4295STDY6534200 genome assembly, chromosome: 2.	1093987
NZ_CWOJ01000001	Vibrio cholerae strain V109, whole genome shotgun sequence.	538623
NZ_CM003112	Vibrio cholerae O1 biovar El Tor strain I-1471 chromosome II, whole genome shotgun sequence.	1072421
NZ_CM003111	Vibrio cholerae O1 biovar El Tor strain I-1471 chromosome I, whole genome shotgun sequence.	2962552
NZ_JRBD01000001	Vibrio cholerae O1 biovar El Tor strain MAK676 Contig_1, whole genome shotgun sequence.	555032
NC_002505	Vibrio cholerae O1 biovar El Tor str. N16961 chromosome I, complete sequence.	2961149
NC_002506	Vibrio cholerae O1 biovar El Tor str. N16961 chromosome II, complete sequence.	1072315
NZ_CP010812	Vibrio cholerae strain 10432-62 chromosome, complete genome.	4077462
NZ_RHDK01000003	Vibrio cholerae strain I-1334 NODE_3_length_555210_cov_55.726675, whole genome shotgun sequence.	555210
NZ_RHDK01000002	Vibrio cholerae strain I-1334 NODE_2_length_628025_cov_53.403671, whole genome shotgun sequence.	628025
NZ_RHDK01000001	Vibrio cholerae strain I-1334 NODE_1_length_770877_cov_56.368631, whole genome shotgun sequence.	770877
NZ_SMZB01000001	Vibrio cholerae strain 123AZ contig00001, whole genome shotgun sequence.	520765
NZ_QENR01000001	Vibrio cholerae O1 biovar El Tor strain Ogawa 18963 NODE_1_length_610778_cov_4.19363, whole genome shotgun sequence.	610778
NZ_CP036500	Vibrio cholerae strain 20000 chromosome 2, complete sequence.	1110356
NZ_CP036499	Vibrio cholerae strain 20000 chromosome 1, complete sequence.	2942340
NZ_SISQ01000001	Vibrio cholerae strain IDH08148 sctg_0001_0001, whole genome shotgun sequence.	572897
NZ_SISO01000003	Vibrio cholerae strain IDH046 sctg_0003_0001, whole genome shotgun sequence.	636425
NZ_SISO01000002	Vibrio cholerae strain IDH046 sctg_0002_0001, whole genome shotgun sequence.	655623
NZ_SISO01000001	Vibrio cholerae strain IDH046 sctg_0001_0001, whole genome shotgun sequence.	796078
NZ_CWOK01000001	Vibrio cholerae strain A185, whole genome shotgun sequence.	525627
NZ_SDLJ01000001	Vibrio cholerae strain 179_92 NODE_1_length_735163_cov_20.9864_ID_1, whole genome shotgun sequence.	735163
NZ_RZJI01000001	Vibrio cholerae strain 129_94 NODE_1_length_655824_cov_28.5448_ID_1, whole genome shotgun sequence.	655824
NZ_RZJA01000001	Vibrio cholerae strain 169_94 NODE_1_length_738870_cov_30.1991_ID_1, whole genome shotgun sequence.	738870
NZ_RZJG01000001	Vibrio cholerae strain 456_92 NODE_1_length_655808_cov_29.9774_ID_1, whole genome shotgun sequence.	655808
NZ_RZIW01000001	Vibrio cholerae strain 224_92 NODE_1_length_737157_cov_48.8801_ID_1, whole genome shotgun sequence.	737157
NZ_RZIX01000001	Vibrio cholerae strain 176_93 NODE_1_length_810299_cov_26.6892_ID_1, whole genome shotgun sequence.	810299
NZ_SDLK01000001	Vibrio cholerae strain 138_93 NODE_1_length_655805_cov_21.0154_ID_1, whole genome shotgun sequence.	655805
NZ_RZJE01000002	Vibrio cholerae strain 421_91 NODE_2_length_555237_cov_41.5233_ID_3, whole genome shotgun sequence.	555237
NZ_RZJE01000001	Vibrio cholerae strain 421_91 NODE_1_length_655763_cov_46.1058_ID_1, whole genome shotgun sequence.	655763
NZ_RZIV01000002	Vibrio cholerae strain 204_92 NODE_2_length_555251_cov_45.8663_ID_3, whole genome shotgun sequence.	555251
NZ_RZIV01000001	Vibrio cholerae strain 204_92 NODE_1_length_655573_cov_47.084_ID_1, whole genome shotgun sequence.	655573
NZ_SDLL01000001	Vibrio cholerae strain 85_93 NODE_1_length_655818_cov_62.8964_ID_1, whole genome shotgun sequence.	655818
NZ_RZJJ01000001	Vibrio cholerae strain 451_92 NODE_1_length_819236_cov_19.1781_ID_1, whole genome shotgun sequence.	819236
NZ_QVPF01000002	Vibrio cholerae O1 biovar El Tor strain 138_94 NODE_2_length_555178_cov_66.0559_ID_3, whole genome shotgun sequence.	555178
NZ_QVPF01000001	Vibrio cholerae O1 biovar El Tor strain 138_94 NODE_1_length_655804_cov_67.2489_ID_1, whole genome shotgun sequence.	655804
NZ_QVPE01000001	Vibrio cholerae O1 biovar El Tor strain 110_94 NODE_1_length_739056_cov_103.125_ID_1, whole genome shotgun sequence.	739056
NZ_RZJF01000001	Vibrio cholerae strain 1831 NODE_1_length_555323_cov_19.672_ID_1, whole genome shotgun sequence.	555323
NZ_RZIZ01000001	Vibrio cholerae strain 222_94 NODE_1_length_655815_cov_32.379_ID_1, whole genome shotgun sequence.	655815
NZ_RZIY01000002	Vibrio cholerae strain 54_93 NODE_2_length_555218_cov_44.4068_ID_3, whole genome shotgun sequence.	555218
NZ_RZIY01000001	Vibrio cholerae strain 54_93 NODE_1_length_655815_cov_46.6177_ID_1, whole genome shotgun sequence.	655815
NZ_RZJD01000001	Vibrio cholerae strain 254_94 NODE_1_length_655809_cov_52.0373_ID_1, whole genome shotgun sequence.	655809
NZ_RZJC01000001	Vibrio cholerae strain 176_94 NODE_1_length_655818_cov_65.7754_ID_1, whole genome shotgun sequence.	655818
NZ_RZJL01000001	Vibrio cholerae strain 158_94 NODE_1_length_655810_cov_24.4249_ID_1, whole genome shotgun sequence.	655810
NZ_CP026532	Vibrio cholerae strain FORC_076 chromosome 2, complete sequence.	1058248
NZ_CP026531	Vibrio cholerae strain FORC_076 chromosome 1, complete sequence.	2963247
NZ_LAED01000001	Vibrio cholerae strain D-35 contig00001, whole genome shotgun sequence.	523206
CADDXB010000001	Vibrio cholerae strain 4772STDY6941072 genome assembly, contig: ERS2493873SCcontig000001, whole genome shotgun sequence.	1140523
CADDXD010000001	Vibrio cholerae strain 4772STDY6940818 genome assembly, contig: ERS2493619SCcontig000001, whole genome shotgun sequence.	722559
CADDXE010000001	Vibrio cholerae strain 4772STDY6940920 genome assembly, contig: ERS2493727SCcontig000001, whole genome shotgun sequence.	829864
CADDXE010000002	Vibrio cholerae strain 4772STDY6940920 genome assembly, contig: ERS2493727SCcontig000002, whole genome shotgun sequence.	768032
CADDXE010000003	Vibrio cholerae strain 4772STDY6940920 genome assembly, contig: ERS2493727SCcontig000003, whole genome shotgun sequence.	741477
NZ_UWOW01000005	Vibrio cholerae strain KorC3 isolate patient3, whole genome shotgun sequence.	796910
NZ_UWOW01000002	Vibrio cholerae strain KorC3 isolate patient3, whole genome shotgun sequence.	636791
NZ_UWOW01000001	Vibrio cholerae strain KorC3 isolate patient3, whole genome shotgun sequence.	737849
NZ_UWOZ01000005	Vibrio cholerae strain KorC2 isolate KorC2, whole genome shotgun sequence.	628389
NZ_UWOZ01000002	Vibrio cholerae strain KorC2 isolate KorC2, whole genome shotgun sequence.	555474
NZ_UWOZ01000001	Vibrio cholerae strain KorC2 isolate KorC2, whole genome shotgun sequence.	737849
NZ_UWOX01000005	Vibrio cholerae strain KorC1 isolate patient1, whole genome shotgun sequence.	628220
NZ_UWOX01000002	Vibrio cholerae strain KorC1 isolate patient1, whole genome shotgun sequence.	555474
NZ_UWOX01000001	Vibrio cholerae strain KorC1 isolate patient1, whole genome shotgun sequence.	737849
NZ_UWOY01000005	Vibrio cholerae strain KorE1 isolate Seawater, whole genome shotgun sequence.	796910
NZ_UWOY01000002	Vibrio cholerae strain KorE1 isolate Seawater, whole genome shotgun sequence.	636791
NZ_UWOY01000001	Vibrio cholerae strain KorE1 isolate Seawater, whole genome shotgun sequence.	737849
NZ_CP033515	Vibrio cholerae strain E4 chromosome 1, complete sequence.	3075249
NZ_CP033513	Vibrio cholerae strain E4 chromosome 2, complete sequence.	1046445
NZ_JSTW01000060	Vibrio cholerae strain 2012HC-22 NODE_53, whole genome shotgun sequence.	555350
NZ_JSTW01000007	Vibrio cholerae strain 2012HC-22 NODE_10, whole genome shotgun sequence.	595393
NZ_JSTM01000008	Vibrio cholerae strain 2012HC-08 NODE_8, whole genome shotgun sequence.	536391
NZ_JSSV01000049	Vibrio cholerae strain 2010AA-144 NODE_228, whole genome shotgun sequence.	555285
NZ_JSSV01000015	Vibrio cholerae strain 2010AA-144 NODE_225, whole genome shotgun sequence.	502080
NZ_JSSV01000007	Vibrio cholerae strain 2010AA-144 NODE_143, whole genome shotgun sequence.	595181
NZ_JSTA01000060	Vibrio cholerae strain 2010AA-150 NODE_251, whole genome shotgun sequence.	546557
NZ_JSTA01000016	Vibrio cholerae strain 2010AA-150 NODE_319, whole genome shotgun sequence.	501953
NZ_JSTA01000008	Vibrio cholerae strain 2010AA-150 NODE_301, whole genome shotgun sequence.	595136
NZ_JSTB01000016	Vibrio cholerae strain 2010AA-151 NODE_161, whole genome shotgun sequence.	501985
NZ_JSTB01000007	Vibrio cholerae strain 2010AA-151 NODE_306, whole genome shotgun sequence.	538859
NZ_JSSY01000062	Vibrio cholerae strain 2010AA-147 NODE_65, whole genome shotgun sequence.	555381
NZ_JSSY01000015	Vibrio cholerae strain 2010AA-147 NODE_249, whole genome shotgun sequence.	502004
NZ_JSSY01000007	Vibrio cholerae strain 2010AA-147 NODE_240, whole genome shotgun sequence.	595130
NZ_JAAGVX010000001	Vibrio cholerae strain NAG1 NODE_1_length_660524_cov_153.369, whole genome shotgun sequence.	660524
NZ_RHDM01000001	Vibrio cholerae strain I-1316 NODE_1_length_599012_cov_20.246715, whole genome shotgun sequence.	599012
NZ_RHDJ01000002	Vibrio cholerae strain I-1344 NODE_2_length_564924_cov_53.857460, whole genome shotgun sequence.	564924
NZ_RHDJ01000001	Vibrio cholerae strain I-1344 NODE_1_length_770779_cov_61.521305, whole genome shotgun sequence.	770779
NZ_CP024083	Vibrio cholerae strain FORC_073 chromosome 2, complete sequence.	995003
NZ_CP024082	Vibrio cholerae strain FORC_073 chromosome 1, complete sequence.	3031091
NZ_LS997868	Vibrio cholerae strain NCTC 30 chromosome 2.	1029452
NZ_LS997867	Vibrio cholerae strain NCTC 30 chromosome 1.	2922904
NZ_CP028895	Vibrio cholerae strain A1552 chromosome 2, complete sequence.	1070374
NZ_CP028894	Vibrio cholerae strain A1552 chromosome 1, complete sequence.	3015094
NZ_CP028828	Vibrio cholerae strain N16961 chromosome 2, complete sequence.	1072331
NZ_CP028827	Vibrio cholerae strain N16961 chromosome 1, complete sequence.	2975504
NZ_CP028893	Vibrio cholerae strain Sa5Y chromosome 2, complete sequence.	1095478
NZ_CP028892	Vibrio cholerae strain Sa5Y chromosome 1, complete sequence.	2955400
NZ_NTCB01000002	Vibrio cholerae strain S042100 NODE_2_length_535912_cov_256.563_ID_8018, whole genome shotgun sequence.	535912
NZ_NTCB01000001	Vibrio cholerae strain S042100 NODE_1_length_605533_cov_296.786_ID_6443, whole genome shotgun sequence.	605533
NZ_NTCH01000002	Vibrio cholerae strain 22043202_C1 NODE_2_length_535888_cov_240.867_ID_21335, whole genome shotgun sequence.	535888
NZ_NTCH01000001	Vibrio cholerae strain 22043202_C1 NODE_1_length_605335_cov_259.512_ID_21994, whole genome shotgun sequence.	605335
NZ_NVPV01000001	Vibrio cholerae strain S023202 NODE_1_length_604829_cov_327.23_ID_5148, whole genome shotgun sequence.	604829
NZ_NTCI01000001	Vibrio cholerae strain 22043200_C1 NODE_1_length_535888_cov_124.119_ID_4333, whole genome shotgun sequence.	535888
NZ_NTCC01000001	Vibrio cholerae strain 22087102_C2 NODE_1_length_615304_cov_260.504_ID_7614, whole genome shotgun sequence.	615304
NZ_QECU01000003	Vibrio cholerae strain BD07 BD7_S7_L001_R1_001contig_3_consensus, whole genome shotgun sequence.	519736
NZ_QEDH01000012	Vibrio cholerae strain BD48 BD48_S48_L001_R1_001contig_12_consensus, whole genome shotgun sequence.	533468
NZ_QEDY01000012	Vibrio cholerae strain BD27 BD27_S27_L001_R1_001contig_12_consensus, whole genome shotgun sequence.	558259
NZ_QEDY01000004	Vibrio cholerae strain BD27 BD27_S27_L001_R1_001contig_4_consensus, whole genome shotgun sequence.	877080
NZ_QEDT01000005	Vibrio cholerae strain BD32 BD32_S32_L001_R1_001contig_5_consensus, whole genome shotgun sequence.	506320
NZ_QEBN01000008	Vibrio cholerae strain OYP6D07 Vc_OYP6D07_Contig_8, whole genome shotgun sequence.	529779
NZ_QEEJ01000005	Vibrio cholerae strain BD15 BD15_S15_L001_R1_001contig_5_consensus, whole genome shotgun sequence.	533634
NZ_QEDS01000001	Vibrio cholerae strain BD33 BD33_S33_L001_R1_001contig_1_consensus, whole genome shotgun sequence.	519868
NZ_QEAW01000001	Vibrio cholerae strain OYP8A02 Vc_OYP8A02_Contig_12, whole genome shotgun sequence.	687131
NZ_QECW01000020	Vibrio cholerae strain BD60 BD60_S60_L001_R1_001contig_20_consensus, whole genome shotgun sequence.	548932
NZ_QECW01000004	Vibrio cholerae strain BD60 BD60_S60_L001_R1_001contig_4_consensus, whole genome shotgun sequence.	603905
NZ_QEBC01000002	Vibrio cholerae strain OYP7B05 Vc_OYP7B05_Contig_5, whole genome shotgun sequence.	639967
NZ_QEBC01000001	Vibrio cholerae strain OYP7B05 Vc_OYP7B05_Contig_1, whole genome shotgun sequence.	687026
NZ_QECQ01000001	Vibrio cholerae strain OYP1E12 Vc_OYP1E12_Contig_1, whole genome shotgun sequence.	666336
NZ_QECM01000001	Vibrio cholerae strain OYP2C01 Vc_OYP2C01_Contig_3, whole genome shotgun sequence.	578352
NZ_QEDN01000001	Vibrio cholerae strain BD39 BD39_S39_L001_R1_001contig_1_consensus, whole genome shotgun sequence.	872536
NZ_QEDQ01000001	Vibrio cholerae strain BD35 BD35_S35_L001_R1_001contig_1_consensus, whole genome shotgun sequence.	546612
NZ_QEEM01000005	Vibrio cholerae strain BD12 BD12_S12_L001_R1_001contig_5_consensus, whole genome shotgun sequence.	533892
NZ_QEDG01000004	Vibrio cholerae strain BD49 BD49_S49_L001_R1_001contig_4_consensus, whole genome shotgun sequence.	533428
NZ_QEBJ01000001	Vibrio cholerae strain OYP6E09 Vc_OYP6E09_Contig_5, whole genome shotgun sequence.	568747
NZ_QEDP01000005	Vibrio cholerae strain BD37 BD37_S37_L001_R1_001contig_5_consensus, whole genome shotgun sequence.	546891
NZ_QEDK01000004	Vibrio cholerae strain BD44 BD44_S44_L001_R1_001contig_4_consensus, whole genome shotgun sequence.	533468
NZ_QEDE01000001	Vibrio cholerae strain BD51 BD51_S51_L001_R1_001contig_1_consensus, whole genome shotgun sequence.	577674
NZ_QECV01000010	Vibrio cholerae strain BD06 BD6_S6_L001_R1_001contig_10_consensus, whole genome shotgun sequence.	683605
NZ_QEER01000009	Vibrio cholerae strain BD01 BD1_S1_L001_R1_001contig_9_consensus, whole genome shotgun sequence.	820984
NZ_LBGB01000003	Vibrio cholerae strain YB3B05 YB03_B05_contig_3_consensus, whole genome shotgun sequence.	587019
NZ_LBGA01000017	Vibrio cholerae strain YB2G07 YB02_G07_contig_17_consensus, whole genome shotgun sequence.	636599
NZ_LBFY01000002	Vibrio cholerae strain YB2G01 YB02_G01_contig_2_consensus, whole genome shotgun sequence.	758575
NZ_LBGM01000008	Vibrio cholerae strain YB7A09 YB07_A09_contig_8_consensus, whole genome shotgun sequence.	519504
NZ_LBGM01000005	Vibrio cholerae strain YB7A09 YB07_A09_contig_5_consensus, whole genome shotgun sequence.	577920
NZ_LBCL01000007	Vibrio cholerae strain YB1A01 YB01_A01_contig_7_consensus, whole genome shotgun sequence.	598193
NZ_LBCL01000003	Vibrio cholerae strain YB1A01 YB01_A01_contig_3_consensus, whole genome shotgun sequence.	524030
NZ_LBCL01000001	Vibrio cholerae strain YB1A01 YB01_A01_contig_1_consensus, whole genome shotgun sequence.	929250
NZ_JSSW01000051	Vibrio cholerae strain 2010AA-145 NODE_84, whole genome shotgun sequence.	555223
NZ_JSSW01000014	Vibrio cholerae strain 2010AA-145 NODE_257, whole genome shotgun sequence.	501928
NZ_JSSW01000006	Vibrio cholerae strain 2010AA-145 NODE_167, whole genome shotgun sequence.	595143
NZ_KK037975	Vibrio cholerae O1 str. PCS-022 vcoPCS022.contig.62, whole genome shotgun sequence.	616025
NZ_KK037958	Vibrio cholerae O1 str. PCS-022 vcoPCS022.contig.45, whole genome shotgun sequence.	573542
NZ_KB661939	Vibrio cholerae O1 str. PCS-023 vcoPCS023.contig.49, whole genome shotgun sequence.	502060
NZ_KB661924	Vibrio cholerae O1 str. PCS-023 vcoPCS023.contig.29, whole genome shotgun sequence.	573852
NZ_KB662128	Vibrio cholerae O1 str. Nep-21113 vcoNEP21113.contig.31, whole genome shotgun sequence.	536608
NZ_KB662326	Vibrio cholerae O1 str. NHCC-010F vcoNHCC010F.contig.50, whole genome shotgun sequence.	502092
NZ_KB662311	Vibrio cholerae O1 str. NHCC-010F vcoNHCC010F.contig.33, whole genome shotgun sequence.	573745
NZ_KB662605	Vibrio cholerae O1 str. NHCC-006C vcoNHCC006C.contig.46, whole genome shotgun sequence.	502090
NZ_KB662595	Vibrio cholerae O1 str. NHCC-006C vcoNHCC006C.contig.34, whole genome shotgun sequence.	536603
NZ_KB662556	Vibrio cholerae O1 str. NHCC-004A vcoNHCC004A.contig.88, whole genome shotgun sequence.	502058
NZ_KB662543	Vibrio cholerae O1 str. NHCC-004A vcoNHCC004A.contig.72, whole genome shotgun sequence.	536708
NZ_KB662880	Vibrio cholerae O1 str. EM-1626 vcoEM1626.contig.46, whole genome shotgun sequence.	612230
NZ_KB662870	Vibrio cholerae O1 str. EM-1626 vcoEM1626.contig.35, whole genome shotgun sequence.	572557
NZ_KB663193	Vibrio cholerae O1 str. EM-1546 vcoEM1546.contig.64, whole genome shotgun sequence.	535191
NZ_KB663182	Vibrio cholerae O1 str. EM-1546 vcoEM1546.contig.48, whole genome shotgun sequence.	536607
NZ_KB662940	Vibrio cholerae O1 str. EM-1536 vcoEM1536.contig.109, whole genome shotgun sequence.	612266
NZ_KB663301	Vibrio cholerae O1 str. EDC-022 vcoEDC022.contig.67, whole genome shotgun sequence.	612259
NZ_KB663284	Vibrio cholerae O1 str. EDC-022 vcoEDC022.contig.48, whole genome shotgun sequence.	564573
NZ_KB663380	Vibrio cholerae O1 str. EDC-020 vcoEDC020.contig.59, whole genome shotgun sequence.	502083
NZ_KB663368	Vibrio cholerae O1 str. EDC-020 vcoEDC020.contig.42, whole genome shotgun sequence.	536389
NZ_KB663509	Vibrio cholerae O1 str. EC-0027 vcoEC0027.contig.92, whole genome shotgun sequence.	573638
NZ_KB661745	Vibrio cholerae O1 str. EC-0012 vcoEC0012.contig.26, whole genome shotgun sequence.	573932
NZ_KB663590	Vibrio cholerae O1 str. EC-0009 vcoEC0009.contig.82, whole genome shotgun sequence.	573651
NZ_KB454065	Vibrio cholerae HC-71A1 vcoHC71A1.contig.99, whole genome shotgun sequence.	519955
NZ_KB454019	Vibrio cholerae HC-71A1 vcoHC71A1.contig.47, whole genome shotgun sequence.	502010
NZ_KB454009	Vibrio cholerae HC-71A1 vcoHC71A1.contig.35, whole genome shotgun sequence.	576633
NZ_KB454112	Vibrio cholerae HC-68A1 vcoHC68A1.contig.57, whole genome shotgun sequence.	502094
NZ_KB454100	Vibrio cholerae HC-68A1 vcoHC68A1.contig.43, whole genome shotgun sequence.	518115
NZ_KB454374	Vibrio cholerae HC-67A1 vcoHC67A1.contig.35, whole genome shotgun sequence.	578386
NZ_KB454285	Vibrio cholerae HC-65A1 vcoHC65A1.contig.41, whole genome shotgun sequence.	517986
NZ_KB454182	Vibrio cholerae HC-64A1 vcoHC64A1.contig.30, whole genome shotgun sequence.	536349
NZ_AGVC02000007	Vibrio cholerae HC-81A1 vcoHC81A1.contig.6, whole genome shotgun sequence.	861049
NZ_AGVC02000006	Vibrio cholerae HC-81A1 vcoHC81A1.contig.5, whole genome shotgun sequence.	809317
NZ_AGVC02000003	Vibrio cholerae HC-81A1 vcoHC81A1.contig.2, whole genome shotgun sequence.	984739
NZ_AGVA02000011	Vibrio cholerae HC-7A1 vcoHC7A1.contig.10, whole genome shotgun sequence.	1098915
NZ_AGVA02000010	Vibrio cholerae HC-7A1 vcoHC7A1.contig.9, whole genome shotgun sequence.	809060
NZ_AGVA02000008	Vibrio cholerae HC-7A1 vcoHC7A1.contig.7, whole genome shotgun sequence.	1027182
NZ_JH941265	Vibrio cholerae HC-81A2 vcoHC81A2.contig.107, whole genome shotgun sequence.	502244
NZ_CWON01000001	Vibrio cholerae strain 4605, whole genome shotgun sequence.	510426
NZ_CWRX01000002	Vibrio cholerae strain 4646, whole genome shotgun sequence.	501986
NZ_CWRX01000001	Vibrio cholerae strain 4646, whole genome shotgun sequence.	572552
NZ_CWRY01000002	Vibrio cholerae strain 4662, whole genome shotgun sequence.	595130
NZ_CWRY01000001	Vibrio cholerae strain 4662, whole genome shotgun sequence.	706343
NZ_CWRT01000002	Vibrio cholerae strain 4552, whole genome shotgun sequence.	705516
NZ_CWRT01000001	Vibrio cholerae strain 4552, whole genome shotgun sequence.	942937
NZ_CWSA01000002	Vibrio cholerae strain 4536, whole genome shotgun sequence.	636495
NZ_CWSA01000001	Vibrio cholerae strain 4536, whole genome shotgun sequence.	706827
NZ_CWRU01000001	Vibrio cholerae strain 4488, whole genome shotgun sequence.	529357
NZ_CWRH01000001	Vibrio cholerae strain 7686, whole genome shotgun sequence.	574043
NZ_CWRL01000002	Vibrio cholerae strain 4593, whole genome shotgun sequence.	705396
NZ_CWRL01000001	Vibrio cholerae strain 4593, whole genome shotgun sequence.	832146
NZ_CWRM01000002	Vibrio cholerae strain 4623, whole genome shotgun sequence.	738731
NZ_CWRM01000001	Vibrio cholerae strain 4623, whole genome shotgun sequence.	841993
NZ_CWSQ01000003	Vibrio cholerae strain MG116226, whole genome shotgun sequence.	520146
NZ_CWSQ01000002	Vibrio cholerae strain MG116226, whole genome shotgun sequence.	610072
NZ_CWSQ01000001	Vibrio cholerae strain MG116226, whole genome shotgun sequence.	824744
NZ_LGOU01000028	Vibrio cholerae O1 strain NHCM-054 contig28, whole genome shotgun sequence.	600561
NZ_LGOU01000015	Vibrio cholerae O1 strain NHCM-054 contig15, whole genome shotgun sequence.	555301
NZ_LGOD01000046	Vibrio cholerae O1 strain NHCM-02 Contig47, whole genome shotgun sequence.	555653
NZ_LGOD01000026	Vibrio cholerae O1 strain NHCM-02 Contig26, whole genome shotgun sequence.	599882
NZ_LGOA01000077	Vibrio cholerae O1 strain NHCC-081 Contig78, whole genome shotgun sequence.	555305
NZ_LGOA01000002	Vibrio cholerae O1 strain NHCC-081 Contig2, whole genome shotgun sequence.	600689
NZ_LGNT01000062	Vibrio cholerae O1 strain NHCC-042 Contig63, whole genome shotgun sequence.	637948
NZ_LGNJ01000028	Vibrio cholerae O1 strain EM-1654 contig28, whole genome shotgun sequence.	515079
NZ_LGNJ01000022	Vibrio cholerae O1 strain EM-1654 contig22, whole genome shotgun sequence.	600690
NZ_LGNH01000042	Vibrio cholerae O1 strain EM-1626 contig42, whole genome shotgun sequence.	599886
NZ_JSCC01000015	Vibrio cholerae strain 2010AA-143 contig_317, whole genome shotgun sequence.	501980
NZ_JSCC01000007	Vibrio cholerae strain 2010AA-143 contig_245, whole genome shotgun sequence.	595222
NZ_JSTO01000018	Vibrio cholerae strain 2012HC-11 NODE_85, whole genome shotgun sequence.	502067
NZ_JSSX01000060	Vibrio cholerae strain 2010AA-146 NODE_165, whole genome shotgun sequence.	555242
NZ_JSSX01000015	Vibrio cholerae strain 2010AA-146 NODE_262, whole genome shotgun sequence.	502073
NZ_JSSX01000007	Vibrio cholerae strain 2010AA-146 NODE_92, whole genome shotgun sequence.	595105
NZ_LBGN01000005	Vibrio cholerae strain YB8E08 YB08_E08_contig_5_consensus, whole genome shotgun sequence.	586323
NZ_LBGE01000016	Vibrio cholerae strain YB4C07 YB04_C07_contig_17_consensus, whole genome shotgun sequence.	587066
NZ_AHGG01000016	Vibrio cholerae O1 str. 2010V-1014 Contig_16, whole genome shotgun sequence.	555069
NZ_AHGD01000001	Vibrio cholerae O1 str. 2010EL-1961 Contig_1, whole genome shotgun sequence.	552309
NZ_AHFZ01000057	Vibrio cholerae O1 str. 2009V-1096 Contig_57, whole genome shotgun sequence.	501895
NZ_AHFZ01000047	Vibrio cholerae O1 str. 2009V-1096 Contig_47, whole genome shotgun sequence.	554981
NC_016945	Vibrio cholerae IEC224 chromosome II, complete sequence.	1072136
NC_016944	Vibrio cholerae IEC224 chromosome I, complete sequence.	3007450
NZ_LT992493	Vibrio cholerae strain 4295STDY6534248 chromosome 2, complete sequence.	1050699
NZ_LT992492	Vibrio cholerae strain 4295STDY6534248 chromosome 1, complete sequence.	3041945
NZ_LT992487	Vibrio cholerae strain 4295STDY6534216 chromosome 2, complete sequence.	1050697
NZ_LT992486	Vibrio cholerae strain 4295STDY6534216 chromosome 1, complete sequence.	3041944
NZ_LT992489	Vibrio cholerae strain 4295STDY6534232 chromosome 2, complete sequence.	1050699
NZ_LT992488	Vibrio cholerae strain 4295STDY6534232 chromosome 1, complete sequence.	3041946
NZ_NTBP01000001	Vibrio cholerae strain 330590 NODE_1_length_535888_cov_295.285_ID_53639, whole genome shotgun sequence.	535888
NZ_CP013308	Vibrio cholerae strain E506 chromosome 2, complete sequence.	1092607
NZ_CP013307	Vibrio cholerae strain E506 chromosome 1, complete sequence.	2969901
NZ_CP013310	Vibrio cholerae strain E1162 chromosome 2, complete sequence.	1114337
NZ_CP013309	Vibrio cholerae strain E1162 chromosome 1, complete sequence.	2996535
NZ_CP013302	Vibrio cholerae strain C5 chromosome 2, complete sequence.	1105843
NZ_CP013301	Vibrio cholerae strain C5 chromosome 1, complete sequence.	2996195
NZ_CP013316	Vibrio cholerae strain M2140 chromosome 2, complete sequence.	1075375
NZ_CP013315	Vibrio cholerae strain M2140 chromosome 1, complete sequence.	2939488
NZ_CP013320	Vibrio cholerae strain NCTC9420 chromosome 2, complete sequence.	1068097
NZ_CP013319	Vibrio cholerae strain NCTC9420 chromosome 1, complete sequence.	3008486
NZ_CP013318	Vibrio cholerae strain NCTC5395 chromosome 2, complete sequence.	1188831
NZ_CP013317	Vibrio cholerae strain NCTC5395 chromosome 1, complete sequence.	2981414
NZ_CWRW01000002	Vibrio cholerae strain 4600, whole genome shotgun sequence.	501993
NZ_CWRW01000001	Vibrio cholerae strain 4600, whole genome shotgun sequence.	664524
NZ_CWQW01000001	Vibrio cholerae strain 6194, whole genome shotgun sequence.	532772
NZ_CWNW01000002	Vibrio cholerae strain MBN17, whole genome shotgun sequence.	502800
NZ_CWNW01000001	Vibrio cholerae strain MBN17, whole genome shotgun sequence.	536100
NZ_CWOA01000001	Vibrio cholerae strain A488(2), whole genome shotgun sequence.	592220
NZ_CWNR01000003	Vibrio cholerae strain MBRN14, whole genome shotgun sequence.	506800
NZ_CWNR01000002	Vibrio cholerae strain MBRN14, whole genome shotgun sequence.	536818
NZ_CWNR01000001	Vibrio cholerae strain MBRN14, whole genome shotgun sequence.	557081
NZ_CWRZ01000002	Vibrio cholerae strain 4519, whole genome shotgun sequence.	627090
NZ_CWRZ01000001	Vibrio cholerae strain 4519, whole genome shotgun sequence.	634036
NZ_CWRS01000002	Vibrio cholerae strain 4585, whole genome shotgun sequence.	548784
NZ_CWRS01000001	Vibrio cholerae strain 4585, whole genome shotgun sequence.	738876
NZ_CWRK01000002	Vibrio cholerae strain 4551, whole genome shotgun sequence.	706658
NZ_CWRK01000001	Vibrio cholerae strain 4551, whole genome shotgun sequence.	832753
NZ_CWSM01000002	Vibrio cholerae strain A346(1), whole genome shotgun sequence.	795174
NZ_CWSM01000001	Vibrio cholerae strain A346(1), whole genome shotgun sequence.	867666
NZ_CWOC01000001	Vibrio cholerae strain 4679, whole genome shotgun sequence.	599368
NZ_CWRO01000002	Vibrio cholerae strain 4538, whole genome shotgun sequence.	501556
NZ_CWRO01000001	Vibrio cholerae strain 4538, whole genome shotgun sequence.	775395
NZ_CWQZ01000001	Vibrio cholerae strain 6193, whole genome shotgun sequence.	712512
NZ_CWSN01000001	Vibrio cholerae strain A488(1), whole genome shotgun sequence.	535641
NZ_CWOD01000001	Vibrio cholerae strain 4663, whole genome shotgun sequence.	510388
NZ_CWRN01000002	Vibrio cholerae strain 4339, whole genome shotgun sequence.	502066
NZ_CWRN01000001	Vibrio cholerae strain 4339, whole genome shotgun sequence.	899585
NZ_CWQO01000002	Vibrio cholerae strain 6210, whole genome shotgun sequence.	503120
NZ_CWQO01000001	Vibrio cholerae strain 6210, whole genome shotgun sequence.	593257
NZ_VHOE01000003	Vibrio cholerae strain 2290 NODE_3_length_503213_cov_47.0636_ID_5, whole genome shotgun sequence.	503213
NZ_VHOE01000002	Vibrio cholerae strain 2290 NODE_2_length_554861_cov_47.7711_ID_3, whole genome shotgun sequence.	554861
NZ_VHOE01000001	Vibrio cholerae strain 2290 NODE_1_length_618016_cov_48.3372_ID_1, whole genome shotgun sequence.	618016
NZ_VHOF01000002	Vibrio cholerae strain 2204 NODE_2_length_562325_cov_41.5772_ID_3, whole genome shotgun sequence.	562325
NZ_VHOF01000001	Vibrio cholerae strain 2204 NODE_1_length_919812_cov_40.9288_ID_1, whole genome shotgun sequence.	919812
NZ_SIVD01000002	Vibrio cholerae O1 biovar El Tor strain NALMLE28 NODE_2_length_616060_cov_45.7422, whole genome shotgun sequence.	616060
NZ_SIVD01000001	Vibrio cholerae O1 biovar El Tor strain NALMLE28 NODE_1_length_637364_cov_41.1893, whole genome shotgun sequence.	637364
NZ_SIUJ01000001	Vibrio cholerae O1 biovar El Tor strain NALMLE08 NODE_1_length_520009_cov_22.5957, whole genome shotgun sequence.	520009
NZ_SIVT01000001	Vibrio cholerae O1 biovar El Tor strain NALMLE44 NODE_1_length_637375_cov_33.9664, whole genome shotgun sequence.	637375
NZ_SIUY01000001	Vibrio cholerae O1 biovar El Tor strain NALMLE23 NODE_1_length_564940_cov_34.8209, whole genome shotgun sequence.	564940
NZ_SIVL01000001	Vibrio cholerae O1 biovar El Tor strain NALMLE36 NODE_1_length_637380_cov_38.6545, whole genome shotgun sequence.	637380
NZ_SIVK01000001	Vibrio cholerae O1 biovar El Tor strain NALMLE35 NODE_1_length_609669_cov_32.0405, whole genome shotgun sequence.	609669
NZ_SIUX01000001	Vibrio cholerae O1 biovar El Tor strain NALMLE22 NODE_1_length_573234_cov_48.8216, whole genome shotgun sequence.	573234
NZ_SIVB01000002	Vibrio cholerae O1 biovar El Tor strain NALMLE26 NODE_2_length_555391_cov_45.8172, whole genome shotgun sequence.	555391
NZ_SIVB01000001	Vibrio cholerae O1 biovar El Tor strain NALMLE26 NODE_1_length_637129_cov_35.7931, whole genome shotgun sequence.	637129
NZ_SIVN01000001	Vibrio cholerae O1 biovar El Tor strain NALMLE38 NODE_1_length_616060_cov_24.5146, whole genome shotgun sequence.	616060
NZ_SIVG01000002	Vibrio cholerae O1 biovar El Tor strain NALMLE31 NODE_2_length_555331_cov_31.5731, whole genome shotgun sequence.	555331
NZ_SIVG01000001	Vibrio cholerae O1 biovar El Tor strain NALMLE31 NODE_1_length_637581_cov_30.6143, whole genome shotgun sequence.	637581
NZ_SIUZ01000001	Vibrio cholerae O1 biovar El Tor strain NALMLE24 NODE_1_length_637355_cov_43.0625, whole genome shotgun sequence.	637355
NZ_SIVE01000001	Vibrio cholerae O1 biovar El Tor strain NALMLE29 NODE_1_length_673205_cov_33.3747, whole genome shotgun sequence.	673205
NZ_SIVR01000001	Vibrio cholerae O1 biovar El Tor strain NALMLE42 NODE_1_length_627718_cov_37.9536, whole genome shotgun sequence.	627718
NZ_MWHK01000021	Vibrio cholerae strain CISM_1020229.6 NODE_1_length_573492_cov_24.0874_ID_1, whole genome shotgun sequence.	573492
NZ_MWHF01000053	Vibrio cholerae strain CISM_121 NODE_1_length_537414_cov_45.8386_ID_1, whole genome shotgun sequence.	537414
NZ_MWHD01000070	Vibrio cholerae strain CISM_134 NODE_1_length_600712_cov_27.6886_ID_1, whole genome shotgun sequence.	600712
NZ_MWGY01000054	Vibrio cholerae strain CISM_153 NODE_1_length_600686_cov_76.9077_ID_1, whole genome shotgun sequence.	600686
NZ_MWGO01000085	Vibrio cholerae strain CISM_300208 NODE_1_length_506118_cov_24.2591_ID_1, whole genome shotgun sequence.	506118
NZ_MWGL01000079	Vibrio cholerae strain CISM_302015 NODE_1_length_810555_cov_18.254_ID_1, whole genome shotgun sequence.	810555
NZ_MWGL01000039	Vibrio cholerae strain CISM_302015 NODE_2_length_555271_cov_17.8301_ID_3, whole genome shotgun sequence.	555271
NZ_MWGB01000014	Vibrio cholerae strain CISM_505 NODE_1_length_600706_cov_32.5403_ID_1, whole genome shotgun sequence.	600706
NZ_MWFV01000042	Vibrio cholerae strain CISM_710180.8 NODE_1_length_600700_cov_48.7413_ID_1, whole genome shotgun sequence.	600700
NZ_MWFV01000023	Vibrio cholerae strain CISM_710180.8 NODE_2_length_555311_cov_51.275_ID_3, whole genome shotgun sequence.	555311
NZ_MWFQ01000112	Vibrio cholerae strain CISM_780298.0 NODE_1_length_536401_cov_41.365_ID_1, whole genome shotgun sequence.	536401
NZ_MWFP01000055	Vibrio cholerae strain CISM_S/Nida NODE_1_length_536413_cov_26.9931_ID_1, whole genome shotgun sequence.	536413
NZ_MWIC01000021	Vibrio cholerae strain CISM_0008 NODE_1_length_537419_cov_49.7346_ID_1, whole genome shotgun sequence.	537419
NZ_MWHG01000064	Vibrio cholerae strain CISM_120 NODE_1_length_537423_cov_37.7602_ID_1, whole genome shotgun sequence.	537423
NZ_MWGR01000056	Vibrio cholerae strain CISM_196 NODE_1_length_536405_cov_40.954_ID_1, whole genome shotgun sequence.	536405
NZ_MWGM01000076	Vibrio cholerae strain CISM_300215 NODE_1_length_600588_cov_27.7274_ID_1, whole genome shotgun sequence.	600585
NZ_MWGM01000061	Vibrio cholerae strain CISM_300215 NODE_2_length_555258_cov_28.4337_ID_3, whole genome shotgun sequence.	555258
NZ_MWGJ01000057	Vibrio cholerae strain CISM_326 NODE_1_length_537423_cov_43.2441_ID_1, whole genome shotgun sequence.	537423
NZ_MWIB01000098	Vibrio cholerae strain CISM_0010 NODE_1_length_583623_cov_69.9832_ID_1, whole genome shotgun sequence.	583623
NZ_MWHZ01000055	Vibrio cholerae strain CISM_0015 NODE_1_length_502164_cov_19.5305_ID_1, whole genome shotgun sequence.	502164
NZ_MWHX01000076	Vibrio cholerae strain CISM_0017 NODE_1_length_537411_cov_39.7378_ID_1, whole genome shotgun sequence.	537411
NZ_ALDQ01000016	Vibrio cholerae HC-46A1 vcoHC46A1.contig.15, whole genome shotgun sequence.	804301
NZ_ALDQ01000014	Vibrio cholerae HC-46A1 vcoHC46A1.contig.13, whole genome shotgun sequence.	835940
NZ_ACHX01000011	Vibrio cholerae RC9 VCC.Contig62, whole genome shotgun sequence.	1492946
NZ_ACHX01000010	Vibrio cholerae RC9 VCC.Contig61, whole genome shotgun sequence.	805852
NZ_ACHX01000009	Vibrio cholerae RC9 VCC.Contig60, whole genome shotgun sequence.	678630
NZ_GG774556	Vibrio cholerae RC385 supercont1.2, whole genome shotgun sequence.	1071231
NZ_GG774555	Vibrio cholerae RC385 supercont1.1, whole genome shotgun sequence.	1190998
NC_012668	Vibrio cholerae MJ-1236 chromosome 1, complete sequence.	3149584
NC_012667	Vibrio cholerae MJ-1236 chromosome 2, complete sequence.	1086784
CP038179	Vibrio cholerae strain 2010EL-1786 chromosome 2, complete sequence.	1047123
CP038178	Vibrio cholerae strain 2010EL-1786 chromosome 1.	3051680
NZ_VSIK01000052	Vibrio cholerae strain N2815 NODE_312, whole genome shotgun sequence.	611008
NZ_VSIK01000050	Vibrio cholerae strain N2815 NODE_271, whole genome shotgun sequence.	837958
NZ_VSIK01000037	Vibrio cholerae strain N2815 NODE_100, whole genome shotgun sequence.	582592
NZ_CP013014	Vibrio cholerae strain Env-390 chromosome 2, complete sequence.	2925021
NZ_CP013013	Vibrio cholerae strain Env-390 chromosome 1, complete sequence.	1125906
NZ_CP016325	Vibrio cholerae 2740-80 chromosome 2, complete sequence.	1101931
NZ_CP016324	Vibrio cholerae 2740-80 chromosome 1, complete sequence.	2987030
NZ_LQYD01000001	Vibrio cholerae strain P13762 contig00001, whole genome shotgun sequence.	554987
NZ_CWSJ01000001	Vibrio cholerae strain A18, whole genome shotgun sequence.	665014
NZ_CP013312	Vibrio cholerae strain E1320 chromosome 2, complete sequence.	1158995
NZ_CP013311	Vibrio cholerae strain E1320 chromosome, complete genome.	2951445
NZ_CP013306	Vibrio cholerae strain CRC1106 chromosome 2, complete sequence.	1100107
NZ_CP013305	Vibrio cholerae strain CRC1106 chromosome 1, complete sequence.	2999012
NZ_CP013314	Vibrio cholerae strain E9120 chromosome 2, complete sequence.	1105026
NZ_CP013313	Vibrio cholerae strain E9120 chromosome 1, complete sequence.	2961701
NZ_CP013304	Vibrio cholerae strain CRC711 chromosome 2, complete sequence.	1064265
NZ_CP013303	Vibrio cholerae strain CRC711 chromosome 1, complete sequence.	2993255
NZ_CP012998	Vibrio cholerae strain 2012Env-9 chromosome 2, complete sequence.	2937102
NZ_CP012997	Vibrio cholerae strain 2012Env-9 chromosome 1, complete sequence.	1124711
NZ_CP006948	Vibrio cholerae O1 str. KW3 chromosome II, complete sequence.	1047660
NZ_CP006947	Vibrio cholerae O1 str. KW3 chromosome I, complete sequence.	3041360
NZ_LBGL01000009	Vibrio cholerae strain YB7A06 YB07_A06_contig_9_consensus, whole genome shotgun sequence.	598122
NZ_LBGL01000004	Vibrio cholerae strain YB7A06 YB07_A06_contig_4_consensus, whole genome shotgun sequence.	524029
NZ_LBGL01000002	Vibrio cholerae strain YB7A06 YB07_A06_contig_2_consensus, whole genome shotgun sequence.	524059
NZ_CP010811	Vibrio cholerae strain 1154-74 chromosome, complete genome.	3928357
NZ_CP009042	Vibrio cholerae O1 biovar El Tor strain FJ147 chromosome I, complete sequence.	3045476
NZ_CP009041	Vibrio cholerae O1 biovar El Tor strain FJ147 chromosome II, complete sequence.	1046459
NZ_JSTP01000009	Vibrio cholerae strain 2012HC-12 NODE_160, whole genome shotgun sequence.	536363
NZ_JSTS01000010	Vibrio cholerae strain 2012HC-17 NODE_89, whole genome shotgun sequence.	536388
NZ_JSUA01000008	Vibrio cholerae strain 2012HC-32 NODE_49, whole genome shotgun sequence.	536334
NZ_JSTR01000009	Vibrio cholerae strain 2012HC-16 NODE_84, whole genome shotgun sequence.	536373
NZ_JSUB01000008	Vibrio cholerae strain 2012HC-33 NODE_141, whole genome shotgun sequence.	536332
NZ_JSDO01000069	Vibrio cholerae strain 2010AA-142 NODE_197, whole genome shotgun sequence.	546623
NZ_JSDO01000015	Vibrio cholerae strain 2010AA-142 NODE_234, whole genome shotgun sequence.	502093
NZ_JSDO01000007	Vibrio cholerae strain 2010AA-142 NODE_337, whole genome shotgun sequence.	595486
NZ_JSTQ01000009	Vibrio cholerae strain 2012HC-15 NODE_19, whole genome shotgun sequence.	536367
NZ_JSSZ01000068	Vibrio cholerae strain 2010AA-148 NODE_13, whole genome shotgun sequence.	555216
NZ_JSSZ01000016	Vibrio cholerae strain 2010AA-148 NODE_172, whole genome shotgun sequence.	501994
NZ_JSSZ01000008	Vibrio cholerae strain 2010AA-148 NODE_165, whole genome shotgun sequence.	595117
NZ_KI912389	Vibrio albensis ATCC 14547 T430DRAFT_scaffold00001.1, whole genome shotgun sequence.	561255
NZ_JH941910	Vibrio cholerae HC-50A1 vcoHC50A1.contig.33, whole genome shotgun sequence.	516366
NZ_ALDH01000024	Vibrio cholerae CP1046(19) vcoCP1046.contig.23, whole genome shotgun sequence.	786728
NZ_ALDH01000022	Vibrio cholerae CP1046(19) vcoCP1046.contig.21, whole genome shotgun sequence.	821132
NZ_ALDH01000021	Vibrio cholerae CP1046(19) vcoCP1046.contig.20, whole genome shotgun sequence.	874824
NZ_AJRU01000021	Vibrio cholerae HC-61A2 vcoHC61A2.contig.20, whole genome shotgun sequence.	643239
NZ_AJRU01000015	Vibrio cholerae HC-61A2 vcoHC61A2.contig.14, whole genome shotgun sequence.	677587
NZ_AJRU01000014	Vibrio cholerae HC-61A2 vcoHC61A2.contig.13, whole genome shotgun sequence.	684837
NZ_GG774579	Vibrio cholerae MAK 757 supercont1.2, whole genome shotgun sequence.	1076983
NZ_GG774578	Vibrio cholerae MAK 757 supercont1.1, whole genome shotgun sequence.	1548806
NZ_ACIA01000006	Vibrio cholerae BX 330286 VCF.Contig96, whole genome shotgun sequence.	1193650
NZ_ACIA01000003	Vibrio cholerae BX 330286 VCF.Contig78, whole genome shotgun sequence.	1094441
NZ_ACIA01000002	Vibrio cholerae BX 330286 VCF.Contig77, whole genome shotgun sequence.	945053
NZ_CP045719	Vibrio cholerae O395 chromosome 2, complete genome.	3026110
NZ_CP045718	Vibrio cholerae O395 chromosome 1, complete genome.	1106423
CP045719	Vibrio cholerae O395 chromosome 2, complete genome.	3026110
CP045718	Vibrio cholerae O395 chromosome 1, complete genome.	1106423
LUCN02000001	Vibrio cholerae O1 biovar El Tor strain I-1181 NODE_1_length_688178_cov_9.86385_ID_1791, whole genome shotgun sequence.	688178
NZ_LRIK02000003	Vibrio cholerae strain FDAARGOS_102 scf7180000000006_quiver_pilon, whole genome shotgun sequence.	2956074
NZ_LRIK02000001	Vibrio cholerae strain FDAARGOS_102 1_quiver_pilon, whole genome shotgun sequence.	1072937
NZ_CP020408	Vibrio cholerae strain FDAARGOS_223 chromosome 1, complete sequence.	2969957
NZ_CP020407	Vibrio cholerae strain FDAARGOS_223 chromosome 2, complete sequence.	1072312
NZ_QFKZ01000001	Vibrio cholerae strain 169D Contig1, whole genome shotgun sequence.	564845
NZ_LRFE01000003	Vibrio cholerae strain M1327 contig00003, whole genome shotgun sequence.	548005
NZ_LRFE01000002	Vibrio cholerae strain M1327 contig00002, whole genome shotgun sequence.	590137
NZ_LRFE01000001	Vibrio cholerae strain M1327 contig00001, whole genome shotgun sequence.	679243
NZ_MSEM01000001	Vibrio cholerae strain 1Mo NODE_1_length_501192_cov_192.846_ID_797, whole genome shotgun sequence.	501192
NZ_MSGE01000001	Vibrio cholerae strain O6MU NODE_1_length_501192_cov_212.26_ID_867, whole genome shotgun sequence.	501192
NZ_MSGL01000001	Vibrio cholerae strain TEM/04/01-001 NODE_1_length_501186_cov_269.526_ID_879, whole genome shotgun sequence.	501186
NZ_MSEW01000001	Vibrio cholerae strain 2Mo NODE_1_length_501194_cov_193.063_ID_807, whole genome shotgun sequence.	501194
NZ_MSET01000001	Vibrio cholerae strain 9Mo NODE_1_length_501192_cov_209.485_ID_801, whole genome shotgun sequence.	501192
CP047060	Vibrio cholerae isolate CTMA_1441 chromosome 2, complete sequence.	1059674
CP047059	Vibrio cholerae isolate CTMA_1441 chromosome 1, complete sequence.	2983109
NZ_ACHZ01000017	Vibrio cholerae B33 VCE.Contig125, whole genome shotgun sequence.	1920244
NZ_ACHZ01000016	Vibrio cholerae B33 VCE.Contig124, whole genome shotgun sequence.	881547
NZ_JMBN01000001	Vibrio cholerae strain 63-93 (MO45) DN32.contig00001, whole genome shotgun sequence.	555051
NZ_CP024163	Vibrio cholerae strain E7946 chromosome 2, complete sequence.	1070502
NZ_CP024162	Vibrio cholerae strain E7946 chromosome 1, complete sequence.	2992571
NZ_LT907990	Vibrio cholerae strain A19 genome assembly, chromosome: 2.	1072319
NZ_LT907989	Vibrio cholerae strain A19 genome assembly, chromosome: 1.	2961182
NZ_CP016988	Vibrio cholerae strain FORC_055 isolate MFDS chromosome 2, complete sequence.	1067461
NZ_CP016987	Vibrio cholerae strain FORC_055 isolate MFDS chromosome 1, complete sequence.	3028272
NZ_AKGH01000002	Vibrio cholerae H1 chromosome 2, whole genome shotgun sequence.	1047660
NZ_AKGH01000001	Vibrio cholerae H1 chromosome 1, whole genome shotgun sequence.	3041360
NZ_AMVL01000022	Vibrio cholerae 4260B 174.VC4260B.1_22, whole genome shotgun sequence.	858493
NZ_AMVL01000012	Vibrio cholerae 4260B 174.VC4260B.1_12, whole genome shotgun sequence.	544257
NZ_AMVL01000006	Vibrio cholerae 4260B 174.VC4260B.1_6, whole genome shotgun sequence.	590562
NZ_AJSL01000013	Vibrio cholerae HC-46B1 vcoHC46B1.contig.12, whole genome shotgun sequence.	1048323
NZ_AJSL01000011	Vibrio cholerae HC-46B1 vcoHC46B1.contig.10, whole genome shotgun sequence.	928271
NZ_VSGS01000041	Vibrio cholerae strain N2760 NODE_203, whole genome shotgun sequence.	803867
NZ_VSGS01000036	Vibrio cholerae strain N2760 NODE_161, whole genome shotgun sequence.	737456
NZ_VSGS01000008	Vibrio cholerae strain N2760 NODE_12, whole genome shotgun sequence.	558846
NZ_VSGW01000035	Vibrio cholerae strain N2764 NODE_175, whole genome shotgun sequence.	615801
NZ_VSGW01000024	Vibrio cholerae strain N2764 NODE_66, whole genome shotgun sequence.	505133
NZ_VSIJ01000037	Vibrio cholerae strain N2814 NODE_178, whole genome shotgun sequence.	655572
NZ_VSIJ01000036	Vibrio cholerae strain N2814 NODE_165, whole genome shotgun sequence.	678564
NZ_VSIJ01000033	Vibrio cholerae strain N2814 NODE_151, whole genome shotgun sequence.	918163
NZ_VSHF01000055	Vibrio cholerae strain N2775 NODE_239, whole genome shotgun sequence.	505259
NZ_VSIT01000048	Vibrio cholerae strain N2829 NODE_150, whole genome shotgun sequence.	509280
NZ_VSGZ01000044	Vibrio cholerae strain N2768 NODE_349, whole genome shotgun sequence.	660544
NZ_VSGZ01000037	Vibrio cholerae strain N2768 NODE_259, whole genome shotgun sequence.	939259
NZ_VSFS01000041	Vibrio cholerae strain N2720 NODE_229, whole genome shotgun sequence.	997594
NZ_VSGZ01000035	Vibrio cholerae strain N2768 NODE_189, whole genome shotgun sequence.	925550
NZ_VSFS01000028	Vibrio cholerae strain N2720 NODE_98, whole genome shotgun sequence.	726793
NZ_VSHP01000029	Vibrio cholerae strain N2786 NODE_153, whole genome shotgun sequence.	1096550
NZ_VSHP01000027	Vibrio cholerae strain N2786 NODE_95, whole genome shotgun sequence.	753383
NZ_VSHP01000006	Vibrio cholerae strain N2786 NODE_6, whole genome shotgun sequence.	626588
NZ_VSFU01000042	Vibrio cholerae strain N2723 NODE_195, whole genome shotgun sequence.	949610
NZ_VSFW01000039	Vibrio cholerae strain N2725 NODE_282, whole genome shotgun sequence.	506287
NZ_VSFW01000026	Vibrio cholerae strain N2725 NODE_146, whole genome shotgun sequence.	837049
NZ_VSHY01000044	Vibrio cholerae strain N2795 NODE_376, whole genome shotgun sequence.	525991
NZ_VSHY01000029	Vibrio cholerae strain N2795 NODE_149, whole genome shotgun sequence.	707017
NZ_VSFZ01000056	Vibrio cholerae strain N2728 NODE_178, whole genome shotgun sequence.	710575
NZ_VSIE01000044	Vibrio cholerae strain N2808 NODE_221, whole genome shotgun sequence.	642770
NZ_VSIE01000018	Vibrio cholerae strain N2808 NODE_42, whole genome shotgun sequence.	596187
NZ_VSII01000059	Vibrio cholerae strain N2813 NODE_140, whole genome shotgun sequence.	577369
NZ_VSGD01000020	Vibrio cholerae strain N2741 NODE_48, whole genome shotgun sequence.	555365
NZ_VSFP01000069	Vibrio cholerae strain N2707 NODE_391, whole genome shotgun sequence.	504445
NZ_VSFP01000061	Vibrio cholerae strain N2707 NODE_272, whole genome shotgun sequence.	506243
NZ_VTWL01000001	Vibrio cholerae strain V918-19 NODE_1, whole genome shotgun sequence.	849439
NZ_VTWP01000003	Vibrio cholerae strain V922-19 NODE_3, whole genome shotgun sequence.	626366
NZ_VTWP01000002	Vibrio cholerae strain V922-19 NODE_2, whole genome shotgun sequence.	688696
NZ_VTWP01000001	Vibrio cholerae strain V922-19 NODE_1, whole genome shotgun sequence.	718042
NZ_VTWQ01000003	Vibrio cholerae strain V923-19 NODE_3, whole genome shotgun sequence.	688697
NZ_VTWQ01000002	Vibrio cholerae strain V923-19 NODE_2, whole genome shotgun sequence.	718142
NZ_VTWQ01000001	Vibrio cholerae strain V923-19 NODE_1, whole genome shotgun sequence.	792243
NZ_VTWR01000002	Vibrio cholerae strain V924-19 NODE_2, whole genome shotgun sequence.	688697
NZ_VTWR01000001	Vibrio cholerae strain V924-19 NODE_1, whole genome shotgun sequence.	792243
NZ_VTLP01000001	Vibrio cholerae strain M1507 contig00001, whole genome shotgun sequence.	611469
NZ_VTLM01000001	Vibrio cholerae strain 3017 contig00001, whole genome shotgun sequence.	546908
NZ_VTLQ01000001	Vibrio cholerae strain 111 contig00001, whole genome shotgun sequence.	736383
NZ_VTLN01000001	Vibrio cholerae strain M1504 contig00001, whole genome shotgun sequence.	611290
NZ_VTLO01000001	Vibrio cholerae strain M1505 contig00001, whole genome shotgun sequence.	554861
NZ_VTLJ01000001	Vibrio cholerae strain 120 contig00001, whole genome shotgun sequence.	568919
VUAC01000001	Vibrio cholerae strain 132 contig00001, whole genome shotgun sequence.	573597
VUAC01000002	Vibrio cholerae strain 132 contig00002, whole genome shotgun sequence.	532347
VUAD01000001	Vibrio cholerae strain M1519 contig00001, whole genome shotgun sequence.	736490
VUAB01000001	Vibrio cholerae strain 29 contig00001, whole genome shotgun sequence.	647152
VTZX01000001	Vibrio cholerae strain M1506 contig00001, whole genome shotgun sequence.	520406
CP043556	Vibrio cholerae strain RFB16 chromosome 2, complete sequence.	1140710
CP043554	Vibrio cholerae strain RFB16 chromosome 1, complete sequence.	2948589
CP043558	Vibrio cholerae strain RFB05 chromosome 2, complete sequence.	1195141
CP043557	Vibrio cholerae strain RFB05 chromosome 1, complete sequence.	3162181
VTWR01000001	Vibrio cholerae strain V924-19 NODE_1, whole genome shotgun sequence.	792243
VTWR01000002	Vibrio cholerae strain V924-19 NODE_2, whole genome shotgun sequence.	688697
VTWP01000001	Vibrio cholerae strain V922-19 NODE_1, whole genome shotgun sequence.	718042
VTWP01000002	Vibrio cholerae strain V922-19 NODE_2, whole genome shotgun sequence.	688696
VTWP01000003	Vibrio cholerae strain V922-19 NODE_3, whole genome shotgun sequence.	626366
VTWQ01000001	Vibrio cholerae strain V923-19 NODE_1, whole genome shotgun sequence.	792243
VTWQ01000002	Vibrio cholerae strain V923-19 NODE_2, whole genome shotgun sequence.	718142
VTWQ01000003	Vibrio cholerae strain V923-19 NODE_3, whole genome shotgun sequence.	688697
VTWO01000001	Vibrio cholerae strain V921-19 NODE_1, whole genome shotgun sequence.	688528
VTWO01000002	Vibrio cholerae strain V921-19 NODE_2, whole genome shotgun sequence.	627073
VTWM01000001	Vibrio cholerae strain V919-19 NODE_1, whole genome shotgun sequence.	792243
VTWM01000002	Vibrio cholerae strain V919-19 NODE_2, whole genome shotgun sequence.	719006
VTWM01000003	Vibrio cholerae strain V919-19 NODE_3, whole genome shotgun sequence.	688696
NZ_JZCB01000001	Vibrio cholerae O1 biovar El Tor strain MAK97 contig00001, whole genome shotgun sequence.	523179
NZ_RHPB01000002	Vibrio cholerae strain K2802 K2802_SAN4854A7.025690.utg1.circ.fix538308, whole genome shotgun sequence.	1076928
NZ_RHPB01000001	Vibrio cholerae strain K2802 K2802_SAN4854A7.025690.utg0.circ.fix965492, whole genome shotgun sequence.	2847035
CP020408	Vibrio cholerae strain FDAARGOS_223 chromosome 1, complete sequence.	2969957
CP020407	Vibrio cholerae strain FDAARGOS_223 chromosome 2, complete sequence.	1072312
NZ_VXCC01000001	Vibrio cholerae O1 biovar El Tor strain M1270 contig00001, whole genome shotgun sequence.	554959
VXCC01000001	Vibrio cholerae O1 biovar El Tor strain M1270 contig00001, whole genome shotgun sequence.	554959
NZ_VTWK01000003	Vibrio cholerae strain V917-19 NODE_3, whole genome shotgun sequence.	627073
NZ_VTWK01000002	Vibrio cholerae strain V917-19 NODE_2, whole genome shotgun sequence.	688696
NZ_VTWK01000001	Vibrio cholerae strain V917-19 NODE_1, whole genome shotgun sequence.	718142
NZ_VUAB01000001	Vibrio cholerae strain 29 contig00001, whole genome shotgun sequence.	647152
NZ_VTZX01000001	Vibrio cholerae strain M1506 contig00001, whole genome shotgun sequence.	520406
NZ_VUAD01000001	Vibrio cholerae strain M1519 contig00001, whole genome shotgun sequence.	736490
NZ_VUAC01000002	Vibrio cholerae strain 132 contig00002, whole genome shotgun sequence.	532347
NZ_VUAC01000001	Vibrio cholerae strain 132 contig00001, whole genome shotgun sequence.	573597
NZ_VTWO01000002	Vibrio cholerae strain V921-19 NODE_2, whole genome shotgun sequence.	627073
NZ_VTWO01000001	Vibrio cholerae strain V921-19 NODE_1, whole genome shotgun sequence.	688528
NZ_VTWM01000003	Vibrio cholerae strain V919-19 NODE_3, whole genome shotgun sequence.	688696
NZ_VTWM01000002	Vibrio cholerae strain V919-19 NODE_2, whole genome shotgun sequence.	719006
NZ_VTWM01000001	Vibrio cholerae strain V919-19 NODE_1, whole genome shotgun sequence.	792243
NZ_CP043558	Vibrio cholerae strain RFB05 chromosome 2, complete sequence.	1195141
NZ_CP043557	Vibrio cholerae strain RFB05 chromosome 1, complete sequence.	3162181
NZ_CP043556	Vibrio cholerae strain RFB16 chromosome 2, complete sequence.	1140710
NZ_CP043554	Vibrio cholerae strain RFB16 chromosome 1, complete sequence.	2948589
NZ_VTWN01000003	Vibrio cholerae strain V920-19 NODE_3, whole genome shotgun sequence.	627073
NZ_VTWN01000002	Vibrio cholerae strain V920-19 NODE_2, whole genome shotgun sequence.	688527
NZ_VTWN01000001	Vibrio cholerae strain V920-19 NODE_1, whole genome shotgun sequence.	717649
NZ_VTWL01000003	Vibrio cholerae strain V918-19 NODE_3, whole genome shotgun sequence.	688697
NZ_VTWL01000002	Vibrio cholerae strain V918-19 NODE_2, whole genome shotgun sequence.	718142
NZ_KQ257331	Vibrio cholerae 2740-80 supercont1.3, whole genome shotgun sequence.	610857
NZ_KQ257330	Vibrio cholerae 2740-80 supercont1.2, whole genome shotgun sequence.	684254
NZ_KQ257329	Vibrio cholerae 2740-80 supercont1.1, whole genome shotgun sequence.	1032592
NZ_KQ257285	Vibrio cholerae MZO-3 supercont1.2, whole genome shotgun sequence.	1096293
NZ_KQ257284	Vibrio cholerae MZO-3 supercont1.1, whole genome shotgun sequence.	1403656
NZ_KQ257252	Vibrio cholerae AM-19226 supercont1.2, whole genome shotgun sequence.	1094818
NZ_KQ257251	Vibrio cholerae AM-19226 supercont1.1, whole genome shotgun sequence.	1427372
NZ_CWSD01000001	Vibrio cholerae strain A27, whole genome shotgun sequence.	737138
NZ_CWOB01000001	Vibrio cholerae strain A152, whole genome shotgun sequence.	537036
NZ_CWNM01000001	Vibrio cholerae strain A32, whole genome shotgun sequence.	737211
NZ_KQ410586	Vibrio cholerae 623-39 supercont1.3, whole genome shotgun sequence.	792114
NZ_KQ410585	Vibrio cholerae 623-39 supercont1.2, whole genome shotgun sequence.	1096844
NZ_KQ410584	Vibrio cholerae 623-39 supercont1.1, whole genome shotgun sequence.	1747237
NZ_CWRP01000002	Vibrio cholerae strain 4121, whole genome shotgun sequence.	535797
NZ_CWRP01000001	Vibrio cholerae strain 4121, whole genome shotgun sequence.	555557
NZ_CWQK01000001	Vibrio cholerae strain GP152, whole genome shotgun sequence.	736340
NZ_CWRJ01000002	Vibrio cholerae strain 1346, whole genome shotgun sequence.	737576
NZ_CWRJ01000001	Vibrio cholerae strain 1346, whole genome shotgun sequence.	774321
NZ_CWNK01000003	Vibrio cholerae strain 1627, whole genome shotgun sequence.	627116
NZ_CWNK01000002	Vibrio cholerae strain 1627, whole genome shotgun sequence.	627653
NZ_CWNK01000001	Vibrio cholerae strain 1627, whole genome shotgun sequence.	737568
NZ_KQ410498	Vibrio cholerae V52 supercont1.2, whole genome shotgun sequence.	523799
NZ_KQ410497	Vibrio cholerae V52 supercont1.1, whole genome shotgun sequence.	1076557
NZ_KQ410624	Vibrio cholerae 1587 supercont1.2, whole genome shotgun sequence.	815660
NZ_KQ410623	Vibrio cholerae 1587 supercont1.1, whole genome shotgun sequence.	1052790
NZ_CWQL01000001	Vibrio cholerae strain GP145, whole genome shotgun sequence.	535788
NZ_CWNQ01000002	Vibrio cholerae strain A177, whole genome shotgun sequence.	556273
NZ_CWNQ01000001	Vibrio cholerae strain A177, whole genome shotgun sequence.	771923
NZ_VSIQ01000046	Vibrio cholerae strain N2825 NODE_163, whole genome shotgun sequence.	706757
NZ_VSGQ01000016	Vibrio cholerae strain N2757 NODE_36, whole genome shotgun sequence.	607579
NZ_VSGT01000039	Vibrio cholerae strain N2761 NODE_126, whole genome shotgun sequence.	827560
NZ_VSGY01000030	Vibrio cholerae strain N2767 NODE_100, whole genome shotgun sequence.	509391
NZ_VSGY01000018	Vibrio cholerae strain N2767 NODE_42, whole genome shotgun sequence.	743319
NZ_VSHB01000078	Vibrio cholerae strain N2770 NODE_387, whole genome shotgun sequence.	739186
NZ_VSHB01000038	Vibrio cholerae strain N2770 NODE_53, whole genome shotgun sequence.	680762
NZ_VSHE01000049	Vibrio cholerae strain N2774 NODE_227, whole genome shotgun sequence.	592451
NZ_VSHI01000039	Vibrio cholerae strain N2779 NODE_193, whole genome shotgun sequence.	720880
NZ_VSHI01000031	Vibrio cholerae strain N2779 NODE_120, whole genome shotgun sequence.	573019
NZ_VSHN01000052	Vibrio cholerae strain N2784 NODE_395, whole genome shotgun sequence.	609184
NZ_VSHN01000051	Vibrio cholerae strain N2784 NODE_394, whole genome shotgun sequence.	579097
NZ_VSHN01000030	Vibrio cholerae strain N2784 NODE_99, whole genome shotgun sequence.	963828
NZ_VSHZ01000046	Vibrio cholerae strain N2797 NODE_135, whole genome shotgun sequence.	652127
NZ_VSIC01000043	Vibrio cholerae strain N2805 NODE_163, whole genome shotgun sequence.	724615
NZ_VSIP01000052	Vibrio cholerae strain N2824 NODE_245, whole genome shotgun sequence.	636558
NZ_VSGF01000044	Vibrio cholerae strain N2744 NODE_255, whole genome shotgun sequence.	577786
NZ_VSGF01000040	Vibrio cholerae strain N2744 NODE_210, whole genome shotgun sequence.	573973
NZ_VSGF01000022	Vibrio cholerae strain N2744 NODE_36, whole genome shotgun sequence.	762302
NZ_VSFR01000045	Vibrio cholerae strain N2718 NODE_254, whole genome shotgun sequence.	698078
NZ_VSGX01000036	Vibrio cholerae strain N2766 NODE_173, whole genome shotgun sequence.	708201
NZ_VSGX01000034	Vibrio cholerae strain N2766 NODE_161, whole genome shotgun sequence.	865794
NZ_VSGX01000033	Vibrio cholerae strain N2766 NODE_148, whole genome shotgun sequence.	673220
NZ_VSHM01000031	Vibrio cholerae strain N2783 NODE_197, whole genome shotgun sequence.	699823
NZ_VSHM01000026	Vibrio cholerae strain N2783 NODE_181, whole genome shotgun sequence.	926513
NZ_VSHM01000023	Vibrio cholerae strain N2783 NODE_119, whole genome shotgun sequence.	702628
NZ_VSHR01000052	Vibrio cholerae strain N2788 NODE_218, whole genome shotgun sequence.	952621
NZ_VSHR01000041	Vibrio cholerae strain N2788 NODE_130, whole genome shotgun sequence.	720578
NZ_QEED01000010	Vibrio cholerae strain BD22 BD22_S22_L001_R1_001contig_10_consensus, whole genome shotgun sequence.	532910
NZ_QEDR01000001	Vibrio cholerae strain BD34 BD34_S34_L001_R1_001contig_1_consensus, whole genome shotgun sequence.	584476
NZ_QEBL01000001	Vibrio cholerae strain OYP6E05 Vc_OYP6E05_Contig_9, whole genome shotgun sequence.	536676
NZ_QEBP01000001	Vibrio cholerae strain OYP6B02 Vc_OYP6B02_Contig_1, whole genome shotgun sequence.	687021
NZ_QEDM01000010	Vibrio cholerae strain BD40 BD40_S40_L001_R1_001contig_10_consensus, whole genome shotgun sequence.	547648
NZ_QEDO01000001	Vibrio cholerae strain BD38 BD38_S38_L001_R1_001contig_1_consensus, whole genome shotgun sequence.	531028
NZ_QECR01000001	Vibrio cholerae strain OYP1C06 Vc_OYP1C06_Contig_5, whole genome shotgun sequence.	759598
NZ_QECJ01000001	Vibrio cholerae strain OYP3D09 Vc_OYP3D09_Contig_1, whole genome shotgun sequence.	533072
NZ_QEDX01000003	Vibrio cholerae strain BD28 BD28_S28_L001_R1_001contig_3_consensus, whole genome shotgun sequence.	614151
NZ_QEDX01000002	Vibrio cholerae strain BD28 BD28_S28_L001_R1_001contig_2_consensus, whole genome shotgun sequence.	878046
NZ_QEEF01000004	Vibrio cholerae strain BD20 BD20_S20_L001_R1_001contig_4_consensus, whole genome shotgun sequence.	533660
NZ_QECK01000002	Vibrio cholerae strain OYP2H11 Vc_OYP2H11_Contig_2, whole genome shotgun sequence.	524030
NZ_QEEO01000008	Vibrio cholerae strain BD05 BD5_S5_L001_R1_001contig_8_consensus, whole genome shotgun sequence.	546795
NZ_MWHN01000014	Vibrio cholerae strain CISM_1019828.5 NODE_1_length_535908_cov_45.0131_ID_1, whole genome shotgun sequence.	535908
NZ_MWHI01000057	Vibrio cholerae strain CISM_1020234.0 NODE_1_length_537423_cov_43.3174_ID_1, whole genome shotgun sequence.	537423
NZ_MWGN01000041	Vibrio cholerae strain CISM_300209 NODE_1_length_600706_cov_24.8192_ID_1, whole genome shotgun sequence.	600706
NZ_MWGN01000024	Vibrio cholerae strain CISM_300209 NODE_2_length_555328_cov_27.2208_ID_3, whole genome shotgun sequence.	555328
NZ_MWGP01000050	Vibrio cholerae strain CISM_300043 NODE_1_length_505831_cov_17.4027_ID_1, whole genome shotgun sequence.	505831
NZ_MWGH01000120	Vibrio cholerae strain CISM_374 NODE_1_length_600566_cov_33.7243_ID_1, whole genome shotgun sequence.	600566
NZ_MWGA01000025	Vibrio cholerae strain CISM_510 NODE_1_length_600706_cov_34.2014_ID_1, whole genome shotgun sequence.	600706
NZ_MWFR01000094	Vibrio cholerae strain CISM_770180.8 NODE_1_length_537423_cov_39.8641_ID_1, whole genome shotgun sequence.	537423
NZ_MWGF01000106	Vibrio cholerae strain CISM_382 NODE_1_length_537419_cov_51.568_ID_1, whole genome shotgun sequence.	537419
NZ_MWFT01000089	Vibrio cholerae strain CISM_769845.7 NODE_2_length_506151_cov_28.7598_ID_3, whole genome shotgun sequence.	506151
NZ_MWFT01000037	Vibrio cholerae strain CISM_769845.7 NODE_1_length_555328_cov_30.9437_ID_1, whole genome shotgun sequence.	555328
NZ_MWGI01000073	Vibrio cholerae strain CISM_347 NODE_1_length_600700_cov_51.9736_ID_1, whole genome shotgun sequence.	600700
NZ_MWGI01000069	Vibrio cholerae strain CISM_347 NODE_2_length_555310_cov_53.822_ID_3, whole genome shotgun sequence.	555310
NZ_MWGD01000077	Vibrio cholerae strain CISM_399 NODE_1_length_506140_cov_19.9971_ID_1, whole genome shotgun sequence.	506140
NZ_MWGD01000049	Vibrio cholerae strain CISM_399 NODE_2_length_502164_cov_20.832_ID_3, whole genome shotgun sequence.	502164
NZ_MWFY01000109	Vibrio cholerae strain CISM_655630.3 NODE_1_length_537423_cov_38.1843_ID_1, whole genome shotgun sequence.	537423
NZ_MWFW01000071	Vibrio cholerae strain CISM_655665.0 NODE_1_length_537419_cov_52.9046_ID_1, whole genome shotgun sequence.	537419
NZ_MWFU01000064	Vibrio cholerae strain CISM_740115.4 NODE_1_length_600694_cov_49.796_ID_1, whole genome shotgun sequence.	600694
NZ_MWFU01000061	Vibrio cholerae strain CISM_740115.4 NODE_2_length_555284_cov_52.5517_ID_3, whole genome shotgun sequence.	555284
NZ_MWFS01000031	Vibrio cholerae strain CISM_770067.4 NODE_1_length_600692_cov_35.5169_ID_1, whole genome shotgun sequence.	600692
NZ_MWHP01000112	Vibrio cholerae strain CISM_091 NODE_1_length_537411_cov_54.8262_ID_1, whole genome shotgun sequence.	537411
NZ_MWHK01000051	Vibrio cholerae strain CISM_1020229.6 NODE_2_length_502160_cov_26.9506_ID_3, whole genome shotgun sequence.	502160
VSHP01000006	Vibrio cholerae strain N2786 NODE_6, whole genome shotgun sequence.	626588
VSHP01000027	Vibrio cholerae strain N2786 NODE_95, whole genome shotgun sequence.	753383
VSHP01000029	Vibrio cholerae strain N2786 NODE_153, whole genome shotgun sequence.	1096550
VSHW01000022	Vibrio cholerae strain N2793 NODE_61, whole genome shotgun sequence.	576099
VSHY01000029	Vibrio cholerae strain N2795 NODE_149, whole genome shotgun sequence.	707017
VSHW01000040	Vibrio cholerae strain N2793 NODE_278, whole genome shotgun sequence.	591423
VSHY01000044	Vibrio cholerae strain N2795 NODE_376, whole genome shotgun sequence.	525991
VSID01000044	Vibrio cholerae strain N2807 NODE_373, whole genome shotgun sequence.	541972
VSHZ01000046	Vibrio cholerae strain N2797 NODE_135, whole genome shotgun sequence.	652127
VSIH01000041	Vibrio cholerae strain N2812 NODE_115, whole genome shotgun sequence.	583057
VSII01000059	Vibrio cholerae strain N2813 NODE_140, whole genome shotgun sequence.	577369
VSIQ01000046	Vibrio cholerae strain N2825 NODE_163, whole genome shotgun sequence.	706757
VSIA01000013	Vibrio cholerae strain N2798 NODE_16, whole genome shotgun sequence.	653233
VSIA01000042	Vibrio cholerae strain N2798 NODE_195, whole genome shotgun sequence.	626760
VSIA01000046	Vibrio cholerae strain N2798 NODE_285, whole genome shotgun sequence.	592069
VSIB01000023	Vibrio cholerae strain N2799 NODE_92, whole genome shotgun sequence.	627971
VSIB01000032	Vibrio cholerae strain N2799 NODE_160, whole genome shotgun sequence.	811700
VSIC01000043	Vibrio cholerae strain N2805 NODE_163, whole genome shotgun sequence.	724615
VSIE01000018	Vibrio cholerae strain N2808 NODE_42, whole genome shotgun sequence.	596187
VSIE01000044	Vibrio cholerae strain N2808 NODE_221, whole genome shotgun sequence.	642770
VSIJ01000033	Vibrio cholerae strain N2814 NODE_151, whole genome shotgun sequence.	918163
VSIJ01000036	Vibrio cholerae strain N2814 NODE_165, whole genome shotgun sequence.	678564
VSIJ01000037	Vibrio cholerae strain N2814 NODE_178, whole genome shotgun sequence.	655572
VSIK01000037	Vibrio cholerae strain N2815 NODE_100, whole genome shotgun sequence.	582592
VSIK01000050	Vibrio cholerae strain N2815 NODE_271, whole genome shotgun sequence.	837958
VSIK01000052	Vibrio cholerae strain N2815 NODE_312, whole genome shotgun sequence.	611008
VSIM01000046	Vibrio cholerae strain N2817 NODE_262, whole genome shotgun sequence.	646275
VSIU01000076	Vibrio cholerae strain N2705 NODE_487, whole genome shotgun sequence.	636114
VSIP01000052	Vibrio cholerae strain N2824 NODE_245, whole genome shotgun sequence.	636558
VSIT01000048	Vibrio cholerae strain N2829 NODE_150, whole genome shotgun sequence.	509280
LT906615	Vibrio cholerae O1 biovar El Tor str. N16961 genome assembly, chromosome: 2.	1072319
LT906614	Vibrio cholerae O1 biovar El Tor str. N16961 genome assembly, chromosome: 1.	2961182
NZ_CABMGJ010000002	Vibrio cholerae isolate MGYG-HGUT-02311, whole genome shotgun sequence.	1047660
NZ_CABMGJ010000001	Vibrio cholerae isolate MGYG-HGUT-02311, whole genome shotgun sequence.	3041360
NZ_RHPF01000002	Vibrio cholerae strain 2011V-1043 2011V_1043_SAN4854A3.027865.utg1.tr.ro538748, whole genome shotgun sequence.	1077549
NZ_RHPF01000001	Vibrio cholerae strain 2011V-1043 2011V_1043_SAN4854A3.027865.utg0.tr.ro1m, whole genome shotgun sequence.	3034533
NZ_RHPE01000002	Vibrio cholerae strain 2015V-1118 2015V_1118_SAN4854A11.026381.utg0.circ.fix40417, whole genome shotgun sequence.	2927934
NZ_RHPE01000001	Vibrio cholerae strain 2015V-1118 2015V_1118_SAN4854A11.026381.utg1.circ.fix551698, whole genome shotgun sequence.	1102732
NZ_RHPG01000002	Vibrio cholerae strain 2011EL-1271 2011EL_1271_SAN5705A5.027717.utg1.circ.fix504218, whole genome shotgun sequence.	1007705
NZ_RHPG01000001	Vibrio cholerae strain 2011EL-1271 2011EL_1271_SAN5705A5.027717.utg0.circ.fix1243042, whole genome shotgun sequence.	3073750
NZ_RHPA01000002	Vibrio cholerae strain O75TS O75TS_SAN5445A2.027326.utg2.tr.ro581642, whole genome shotgun sequence.	1163294
NZ_RHPA01000001	Vibrio cholerae strain O75TS O75TS_SAN5445A2.027326.utg0.tr.ro1m, whole genome shotgun sequence.	2946180
NZ_RHPD01000002	Vibrio cholerae strain 2015V-1126 2015V_1126_SAN5445A3.027202.utg0.circ.fix733997, whole genome shotgun sequence.	2883085
NZ_RHPD01000001	Vibrio cholerae strain 2015V-1126 2015V_1126_SAN5445A3.027202.utg1.circ.fix564152, whole genome shotgun sequence.	1137386
NZ_VIPJ01000024	Vibrio cholerae strain A12JL5W13 NODE_43_length_554027_cov_29.903332, whole genome shotgun sequence.	554129
NZ_VIPE01000039	Vibrio cholerae strain A12JL5W90 42, whole genome shotgun sequence.	509713
NZ_VIPE01000026	Vibrio cholerae strain A12JL5W90 28, whole genome shotgun sequence.	508579
NZ_VIOP01000011	Vibrio cholerae strain P2-CHT15-00, whole genome shotgun sequence.	557654
NZ_VIOP01000007	Vibrio cholerae strain P2-CHT15-00, whole genome shotgun sequence.	733595
NZ_VIOP01000005	Vibrio cholerae strain P2-CHT15-00, whole genome shotgun sequence.	789383
NZ_VIOK01000032	Vibrio cholerae strain P19-CHT78-07, whole genome shotgun sequence.	512556
NZ_VIOK01000001	Vibrio cholerae strain P19-CHT78-07, whole genome shotgun sequence.	552851
NZ_VIPP01000068	Vibrio cholerae strain A12JL4W15 NODE_122_length_509484_cov_30.158239, whole genome shotgun sequence.	509576
NZ_VIPK01000109	Vibrio cholerae strain A12JL4W93 NODE_164_length_594713_cov_43.644352, whole genome shotgun sequence.	594819
NZ_VIPK01000003	Vibrio cholerae strain A12JL4W93 NODE_7_length_513223_cov_42.868282, whole genome shotgun sequence.	513329
NZ_VIPB01000040	Vibrio cholerae strain A12JL36W17 NODE_49_length_510643_cov_34.451805, whole genome shotgun sequence.	510741
NZ_VIPD01000028	Vibrio cholerae strain A12JL5W97 NODE_49_length_587694_cov_38.581329, whole genome shotgun sequence.	587782
NZ_VIPD01000004	Vibrio cholerae strain A12JL5W97 NODE_4_length_632855_cov_40.031528, whole genome shotgun sequence.	632943
QJUC01000001	Vibrio cholerae strain CRA_S17 NODE_1_length_590228_cov_28.308, whole genome shotgun sequence.	590228
QJSG01000001	Vibrio cholerae strain CRA_S9 NODE_1_length_737856_cov_30.3878, whole genome shotgun sequence.	737856
VIQG01000008	Vibrio cholerae strain A110704W4 NODE_14_length_589386_cov_29.786606, whole genome shotgun sequence.	589484
VIPW01000092	Vibrio cholerae strain A120502Z5 NODE_163_length_550508_cov_34.063744, whole genome shotgun sequence.	550598
VIPU01000016	Vibrio cholerae strain A120716Z3 NODE_18_length_669026_cov_33.447144, whole genome shotgun sequence.	669126
VIPU01000035	Vibrio cholerae strain A120716Z3 NODE_56_length_539408_cov_30.429531, whole genome shotgun sequence.	539508
VIPR01000028	Vibrio cholerae strain A121001W2 NODE_34_length_671178_cov_54.715195, whole genome shotgun sequence.	671276
VIPP01000068	Vibrio cholerae strain A12JL4W15 NODE_122_length_509484_cov_30.158239, whole genome shotgun sequence.	509576
VIPN01000005	Vibrio cholerae strain A12JL4W64 NODE_5_length_513292_cov_22.581089, whole genome shotgun sequence.	513392
VIPN01000028	Vibrio cholerae strain A12JL4W64 NODE_30_length_668027_cov_19.693127, whole genome shotgun sequence.	668127
VIPL01000077	Vibrio cholerae strain A12JL4W81 NODE_121_length_551478_cov_43.085716, whole genome shotgun sequence.	551578
VIPK01000003	Vibrio cholerae strain A12JL4W93 NODE_7_length_513223_cov_42.868282, whole genome shotgun sequence.	513329
VIPK01000109	Vibrio cholerae strain A12JL4W93 NODE_164_length_594713_cov_43.644352, whole genome shotgun sequence.	594819
VIPJ01000024	Vibrio cholerae strain A12JL5W13 NODE_43_length_554027_cov_29.903332, whole genome shotgun sequence.	554129
NZ_MDYJ01000026	Vibrio cholerae strain L15 L15_contig26, whole genome shotgun sequence.	811511
NZ_MDYJ01000014	Vibrio cholerae strain L15 L15_contig14, whole genome shotgun sequence.	729809
NZ_MDYJ01000009	Vibrio cholerae strain L15 L15_contig9, whole genome shotgun sequence.	606048
NZ_NEDY01000001	Vibrio cholerae strain M1344 contig00001, whole genome shotgun sequence.	523048
NZ_NDXM01000001	Vibrio cholerae strain 5 contig00001, whole genome shotgun sequence.	581452
NZ_NGQY01000001	Vibrio cholerae O139 strain FC1225 NODE_1_length_737035_cov_53.5237_ID_1, whole genome shotgun sequence.	737035
NZ_NGQT01000001	Vibrio cholerae O139 strain FC2271 NODE_1_length_737120_cov_53.2737_ID_1, whole genome shotgun sequence.	737120
NZ_NGQV01000002	Vibrio cholerae O139 strain FC1817 NODE_2_length_555248_cov_40.6945_ID_3, whole genome shotgun sequence.	555248
NZ_NGQV01000001	Vibrio cholerae O139 strain FC1817 NODE_1_length_770218_cov_45.2249_ID_1, whole genome shotgun sequence.	770218
NZ_NGQS01000001	Vibrio cholerae O139 strain FC2273 NODE_1_length_655754_cov_48.8685_ID_1, whole genome shotgun sequence.	655754
NZ_NGQZ01000001	Vibrio cholerae O139 strain FC1105 NODE_1_length_737002_cov_44.5787_ID_1, whole genome shotgun sequence.	737002
NZ_NGQX01000002	Vibrio cholerae O139 strain FC1341 NODE_2_length_571673_cov_43.8778_ID_3, whole genome shotgun sequence.	571673
NZ_NGQX01000001	Vibrio cholerae O139 strain FC1341 NODE_1_length_737045_cov_46.8441_ID_1, whole genome shotgun sequence.	737045
NZ_NGQQ01000002	Vibrio cholerae O139 strain FC3611b NODE_2_length_555343_cov_52.8497_ID_3, whole genome shotgun sequence.	555343
NZ_NGQQ01000001	Vibrio cholerae O139 strain FC3611b NODE_1_length_771201_cov_59.7684_ID_1, whole genome shotgun sequence.	771201
NZ_NGQR01000001	Vibrio cholerae O139 strain FC3611a NODE_1_length_571672_cov_52.2883_ID_1, whole genome shotgun sequence.	571672
NZ_NDXP01000001	Vibrio cholerae strain 114 contig00001, whole genome shotgun sequence.	558365
NZ_NDXN01000002	Vibrio cholerae strain 28 contig00002, whole genome shotgun sequence.	554796
NZ_NDXN01000001	Vibrio cholerae strain 28 contig00001, whole genome shotgun sequence.	679348
NZ_NGQW01000001	Vibrio cholerae O139 strain FC1384 NODE_1_length_737003_cov_61.4828_ID_1, whole genome shotgun sequence.	737003
NZ_NGQU01000001	Vibrio cholerae O139 strain FC1877 NODE_1_length_594569_cov_58.7046_ID_1, whole genome shotgun sequence.	594569
NZ_MWHQ01000060	Vibrio cholerae strain CISM_0091 NODE_1_length_537419_cov_48.0447_ID_1, whole genome shotgun sequence.	537419
NZ_MWHC01000041	Vibrio cholerae strain CISM_146 NODE_2_length_555296_cov_57.2698_ID_3, whole genome shotgun sequence.	555296
NZ_MWHC01000006	Vibrio cholerae strain CISM_146 NODE_1_length_604677_cov_54.6132_ID_1, whole genome shotgun sequence.	604677
NZ_MWHA01000035	Vibrio cholerae strain CISM_151 NODE_1_length_537431_cov_25.7589_ID_1, whole genome shotgun sequence.	537431
NZ_MWGS01000008	Vibrio cholerae strain CISM_191 NODE_1_length_573661_cov_24.2909_ID_1, whole genome shotgun sequence.	573661
NZ_MSIW01000001	Vibrio cholerae strain 20390 NODE_1_length_501192_cov_224.509_ID_807, whole genome shotgun sequence.	501192
NZ_MSIX01000001	Vibrio cholerae strain TEM/29/01-003 NODE_1_length_501186_cov_249.311_ID_851, whole genome shotgun sequence.	501186
NZ_MSJC01000001	Vibrio cholerae strain 17609 NODE_5_length_500876_cov_94.5451_ID_1413, whole genome shotgun sequence.	500876
NZ_MSIU01000001	Vibrio cholerae strain 21027 NODE_1_length_501115_cov_262.715_ID_801, whole genome shotgun sequence.	501115
NZ_MSGN01000001	Vibrio cholerae strain 20478 NODE_1_length_501192_cov_250.532_ID_797, whole genome shotgun sequence.	501192
NZ_MSGK01000001	Vibrio cholerae strain 48055 NODE_1_length_501115_cov_268.613_ID_793, whole genome shotgun sequence.	501115
NZ_MSGJ01000001	Vibrio cholerae strain TEM/10/01-002 NODE_1_length_501192_cov_304.979_ID_793, whole genome shotgun sequence.	501192
NZ_MSGG01000001	Vibrio cholerae strain 11S NODE_1_length_501194_cov_195.915_ID_791, whole genome shotgun sequence.	501194
NZ_MSFA01000001	Vibrio cholerae strain 5Mo NODE_1_length_501192_cov_181.979_ID_817, whole genome shotgun sequence.	501192
NZ_MSER01000001	Vibrio cholerae strain O3S NODE_1_length_501192_cov_194.99_ID_815, whole genome shotgun sequence.	501192
NZ_MSEV01000001	Vibrio cholerae strain O7MU NODE_3_length_572885_cov_40.5038_ID_5196, whole genome shotgun sequence.	572885
NZ_MSEQ01000001	Vibrio cholerae strain O3MU NODE_3_length_535888_cov_88.0245_ID_6956, whole genome shotgun sequence.	535888
VTWN01000001	Vibrio cholerae strain V920-19 NODE_1, whole genome shotgun sequence.	717649
VTWN01000002	Vibrio cholerae strain V920-19 NODE_2, whole genome shotgun sequence.	688527
VTWN01000003	Vibrio cholerae strain V920-19 NODE_3, whole genome shotgun sequence.	627073
VTWK01000001	Vibrio cholerae strain V917-19 NODE_1, whole genome shotgun sequence.	718142
VTWK01000002	Vibrio cholerae strain V917-19 NODE_2, whole genome shotgun sequence.	688696
VTWK01000003	Vibrio cholerae strain V917-19 NODE_3, whole genome shotgun sequence.	627073
VTWL01000001	Vibrio cholerae strain V918-19 NODE_1, whole genome shotgun sequence.	849439
VTWL01000002	Vibrio cholerae strain V918-19 NODE_2, whole genome shotgun sequence.	718142
VTWL01000003	Vibrio cholerae strain V918-19 NODE_3, whole genome shotgun sequence.	688697
VTLQ01000001	Vibrio cholerae strain 111 contig00001, whole genome shotgun sequence.	736383
VTLP01000001	Vibrio cholerae strain M1507 contig00001, whole genome shotgun sequence.	611469
VTLN01000001	Vibrio cholerae strain M1504 contig00001, whole genome shotgun sequence.	611290
VTLO01000001	Vibrio cholerae strain M1505 contig00001, whole genome shotgun sequence.	554861
VTLM01000001	Vibrio cholerae strain 3017 contig00001, whole genome shotgun sequence.	546908
VTLJ01000001	Vibrio cholerae strain 120 contig00001, whole genome shotgun sequence.	568919
NZ_LOSM02000006	Vibrio cholerae strain FDAARGOS_101 unitig_4_quiver_pilon, whole genome shotgun sequence.	1127435
NZ_LOSM02000004	Vibrio cholerae strain FDAARGOS_101 unitig_8_quiver_pilon, whole genome shotgun sequence.	2604894
NZ_NMZB01000005	Vibrio cholerae strain VCKR3 contig00005, whole genome shotgun sequence.	796910
NZ_NMZB01000002	Vibrio cholerae strain VCKR3 contig00002, whole genome shotgun sequence.	636791
NZ_NMZB01000001	Vibrio cholerae strain VCKR3 contig00001, whole genome shotgun sequence.	737849
NZ_NMZC01000005	Vibrio cholerae strain VCKSW1 contig00005, whole genome shotgun sequence.	796910
NZ_NMZC01000002	Vibrio cholerae strain VCKSW1 contig00002, whole genome shotgun sequence.	636791
NZ_NMZC01000001	Vibrio cholerae strain VCKSW1 contig00001, whole genome shotgun sequence.	737849
NZ_NMZA01000005	Vibrio cholerae strain VCKR2 contig00005, whole genome shotgun sequence.	628389
NZ_NMZA01000002	Vibrio cholerae strain VCKR2 contig00002, whole genome shotgun sequence.	555474
NZ_NMZA01000001	Vibrio cholerae strain VCKR2 contig00001, whole genome shotgun sequence.	737849
NZ_NMYZ01000005	Vibrio cholerae strain VCKR1 contig00005, whole genome shotgun sequence.	628220
NZ_NMYZ01000002	Vibrio cholerae strain VCKR1 contig00002, whole genome shotgun sequence.	555474
NZ_NMYZ01000001	Vibrio cholerae strain VCKR1 contig00001, whole genome shotgun sequence.	737849
NZ_VSGE01000032	Vibrio cholerae strain N2742 NODE_168, whole genome shotgun sequence.	875863
NZ_VSGE01000015	Vibrio cholerae strain N2742 NODE_40, whole genome shotgun sequence.	1024002
NZ_VSGO01000033	Vibrio cholerae strain N2754 NODE_187, whole genome shotgun sequence.	706616
NZ_VSGO01000032	Vibrio cholerae strain N2754 NODE_181, whole genome shotgun sequence.	561701
NZ_VSGO01000028	Vibrio cholerae strain N2754 NODE_120, whole genome shotgun sequence.	546497
NZ_VSGP01000062	Vibrio cholerae strain N2756 NODE_250, whole genome shotgun sequence.	520787
NZ_LT906615	Vibrio cholerae O1 biovar El Tor str. N16961 genome assembly, chromosome: 2.	1072319
NZ_LT906614	Vibrio cholerae O1 biovar El Tor str. N16961 genome assembly, chromosome: 1.	2961182
NZ_VSFV01000037	Vibrio cholerae strain N2724 NODE_186, whole genome shotgun sequence.	725547
NZ_VSGB01000044	Vibrio cholerae strain N2735 NODE_196, whole genome shotgun sequence.	614801
NZ_VSGB01000042	Vibrio cholerae strain N2735 NODE_170, whole genome shotgun sequence.	528349
SIVA01000002	Vibrio cholerae O1 biovar El Tor strain NALMLE25 NODE_2_length_552783_cov_51.465, whole genome shotgun sequence.	552783
SIUZ01000001	Vibrio cholerae O1 biovar El Tor strain NALMLE24 NODE_1_length_637355_cov_43.0625, whole genome shotgun sequence.	637355
SIUY01000001	Vibrio cholerae O1 biovar El Tor strain NALMLE23 NODE_1_length_564940_cov_34.8209, whole genome shotgun sequence.	564940
SIUX01000001	Vibrio cholerae O1 biovar El Tor strain NALMLE22 NODE_1_length_573234_cov_48.8216, whole genome shotgun sequence.	573234
SIUJ01000001	Vibrio cholerae O1 biovar El Tor strain NALMLE08 NODE_1_length_520009_cov_22.5957, whole genome shotgun sequence.	520009
CP028895	Vibrio cholerae strain A1552 chromosome 2, complete sequence.	1070374
CP028894	Vibrio cholerae strain A1552 chromosome 1, complete sequence.	3015094
NZ_PYCB01000001	Vibrio cholerae strain 2687 contig00001, whole genome shotgun sequence.	686695
NZ_PYCH01000001	Vibrio cholerae strain 3178 contig00001, whole genome shotgun sequence.	555901
NZ_PYCF01000001	Vibrio cholerae strain 8 contig00001, whole genome shotgun sequence.	591487
NZ_PYCC01000001	Vibrio cholerae strain 2688 contig00001, whole genome shotgun sequence.	611318
NZ_PYCD01000001	Vibrio cholerae strain 124 contig00001, whole genome shotgun sequence.	736585
NZ_PYBZ01000003	Vibrio cholerae strain M1425 contig00003, whole genome shotgun sequence.	589457
NZ_PYBZ01000002	Vibrio cholerae strain M1425 contig00002, whole genome shotgun sequence.	660863
NZ_PYBZ01000001	Vibrio cholerae strain M1425 contig00001, whole genome shotgun sequence.	680756
NZ_PYCA01000001	Vibrio cholerae strain 2613 contig00001, whole genome shotgun sequence.	655190
NZ_PYCE01000002	Vibrio cholerae strain M1332 contig00002, whole genome shotgun sequence.	524568
NZ_PYCE01000001	Vibrio cholerae strain M1332 contig00001, whole genome shotgun sequence.	738911
CP028893	Vibrio cholerae strain Sa5Y chromosome 2, complete sequence.	1095478
CP028892	Vibrio cholerae strain Sa5Y chromosome 1, complete sequence.	2955400
CP028828	Vibrio cholerae strain N16961 chromosome 2, complete sequence.	1072331
CP028827	Vibrio cholerae strain N16961 chromosome 1, complete sequence.	2975504
NZ_CP024868	Vibrio cholerae strain A1552 chromosome II, complete sequence.	1070367
NZ_CP024867	Vibrio cholerae strain A1552 chromosome I, complete sequence.	3015093
NZ_CP026648	Vibrio cholerae O1 biovar El Tor strain HC1037 chromosome II, complete sequence.	1046303
NZ_CP026647	Vibrio cholerae O1 biovar El Tor strain HC1037 chromosome I, complete sequence.	3015116
NZ_CP025937	Vibrio cholerae strain A1552 chromosome 2, complete sequence.	1070371
NZ_CP025936	Vibrio cholerae strain A1552 chromosome 1, complete sequence.	3015092
NZ_JH941740	Vibrio cholerae CP1050(23) strain CP1050 vcoCP1050.contig.122, whole genome shotgun sequence.	508108
NZ_JH942538	Vibrio cholerae CP1040(13) strain CP1040 vcoCP1040.contig.111, whole genome shotgun sequence.	536978
NZ_CP046845	Vibrio cholerae C6706 chromosome 2, complete sequence.	1070359
NZ_CP046844	Vibrio cholerae C6706 chromosome 1, complete sequence.	3019938
NZ_CP046744	Vibrio cholerae strain 3569-08 chromosome 1, complete sequence.	2969890
NZ_CP046743	Vibrio cholerae strain 3569-08 chromosome 2, complete sequence.	1086570
NZ_CP046839	Vibrio cholerae strain 2011EL-1271 chromosome 1, complete sequence.	3073750
NZ_CP046838	Vibrio cholerae strain 2011EL-1271 chromosome 2, complete sequence.	1007705
NZ_CP046841	Vibrio cholerae strain F9993 chromosome 2, complete sequence.	1050728
NZ_CP046840	Vibrio cholerae strain F9993 chromosome 1, complete sequence.	3082401
NZ_CP046746	Vibrio cholerae strain 3566-08 chromosome 2, complete sequence.	1015844
NZ_CP046745	Vibrio cholerae strain 3566-08 chromosome 1, complete sequence.	3108402
NZ_CP046750	Vibrio cholerae strain 2015V-1118 chromosome 2, complete sequence.	1102732
NZ_CP046749	Vibrio cholerae strain 2015V-1118 chromosome 1, complete sequence.	2927934
NZ_CP046748	Vibrio cholerae strain 3541-04 chromosome 2, complete sequence.	1063121
NZ_CP046747	Vibrio cholerae strain 3541-04 chromosome 1, complete sequence.	3065919
NZ_CP046742	Vibrio cholerae strain 3523-03 chromosome 1, complete sequence.	2924072
NZ_CP046741	Vibrio cholerae strain 3523-03 chromosome 2, complete sequence.	1193880
NZ_CP046738	Vibrio cholerae strain 2015V-1126 chromosome 2, complete sequence.	1137386
NZ_CP046737	Vibrio cholerae strain 2015V-1126 chromosome 1, complete sequence.	2883085
NZ_CP046740	Vibrio cholerae strain 3566-06 chromosome 1, complete sequence.	3057992
NZ_CP046739	Vibrio cholerae strain 3566-06 chromosome 2, complete sequence.	1051323
NZ_CP046736	Vibrio cholerae strain 3528-08 chromosome 1, complete sequence.	3101042
NZ_CP046735	Vibrio cholerae strain 3528-08 chromosome 2, complete sequence.	1025499
NZ_NTCG01000002	Vibrio cholerae strain 22043204_C1 NODE_2_length_583536_cov_192.25_ID_6365, whole genome shotgun sequence.	583536
NZ_NTCG01000001	Vibrio cholerae strain 22043204_C1 NODE_1_length_604907_cov_207.408_ID_6046, whole genome shotgun sequence.	604907
NZ_MWID01000046	Vibrio cholerae strain CISM_0005 NODE_1_length_537411_cov_58.7996_ID_1, whole genome shotgun sequence.	537411
NZ_MWHY01000087	Vibrio cholerae strain CISM_0016 NODE_1_length_537415_cov_42.468_ID_1, whole genome shotgun sequence.	537415
NZ_MWHT01000006	Vibrio cholerae strain CISM_0035 NODE_1_length_600694_cov_43.8737_ID_1, whole genome shotgun sequence.	600694
NZ_MWHS01000095	Vibrio cholerae strain CISM_0074 NODE_1_length_604677_cov_28.733_ID_1, whole genome shotgun sequence.	604677
NZ_MWHS01000013	Vibrio cholerae strain CISM_0074 NODE_2_length_555296_cov_30.243_ID_3, whole genome shotgun sequence.	555296
NZ_MWHR01000095	Vibrio cholerae strain CISM_0079 NODE_2_length_555296_cov_26.5047_ID_3, whole genome shotgun sequence.	555296
NZ_MWHR01000028	Vibrio cholerae strain CISM_0079 NODE_1_length_600686_cov_25.1218_ID_1, whole genome shotgun sequence.	600686
NZ_MWHO01000027	Vibrio cholerae strain CISM_100 NODE_1_length_637960_cov_23.3083_ID_1, whole genome shotgun sequence.	637960
NZ_VSHX01000029	Vibrio cholerae strain N2794 NODE_133, whole genome shotgun sequence.	941913
NZ_VSHX01000009	Vibrio cholerae strain N2794 NODE_10, whole genome shotgun sequence.	568019
NZ_VSID01000044	Vibrio cholerae strain N2807 NODE_373, whole genome shotgun sequence.	541972
NZ_VSIM01000046	Vibrio cholerae strain N2817 NODE_262, whole genome shotgun sequence.	646275
NZ_VSIU01000076	Vibrio cholerae strain N2705 NODE_487, whole genome shotgun sequence.	636114
NZ_AP014525	Vibrio cholerae MS6 DNA, complete genome, chromosome 2.	1093973
NZ_AP014524	Vibrio cholerae MS6 DNA, complete genome, chromosome 1.	2936971
NMZC01000001	Vibrio cholerae strain VCKSW1 contig00001, whole genome shotgun sequence.	737849
NMZC01000002	Vibrio cholerae strain VCKSW1 contig00002, whole genome shotgun sequence.	636791
NMZC01000005	Vibrio cholerae strain VCKSW1 contig00005, whole genome shotgun sequence.	796910
NMZB01000001	Vibrio cholerae strain VCKR3 contig00001, whole genome shotgun sequence.	737849
NMZB01000002	Vibrio cholerae strain VCKR3 contig00002, whole genome shotgun sequence.	636791
NMZB01000005	Vibrio cholerae strain VCKR3 contig00005, whole genome shotgun sequence.	796910
NMZA01000001	Vibrio cholerae strain VCKR2 contig00001, whole genome shotgun sequence.	737849
NMZA01000002	Vibrio cholerae strain VCKR2 contig00002, whole genome shotgun sequence.	555474
NMZA01000005	Vibrio cholerae strain VCKR2 contig00005, whole genome shotgun sequence.	628389
NMYZ01000001	Vibrio cholerae strain VCKR1 contig00001, whole genome shotgun sequence.	737849
NMYZ01000002	Vibrio cholerae strain VCKR1 contig00002, whole genome shotgun sequence.	555474
NMYZ01000005	Vibrio cholerae strain VCKR1 contig00005, whole genome shotgun sequence.	628220
NC_016446	Vibrio cholerae O1 str. 2010EL-1786 chromosome 2, complete sequence.	1046365
NC_016445	Vibrio cholerae O1 str. 2010EL-1786 chromosome 1, complete sequence.	3031375
NC_012580	Vibrio cholerae M66-2 chromosome II, complete sequence.	1046382
NC_012583	Vibrio cholerae O395 chromosome II, complete sequence.	1111222
NC_012582	Vibrio cholerae O395 chromosome I, complete sequence.	3024078
NC_012578	Vibrio cholerae M66-2 chromosome I, complete sequence.	2892523
VSFS01000028	Vibrio cholerae strain N2720 NODE_98, whole genome shotgun sequence.	726793
VSFS01000041	Vibrio cholerae strain N2720 NODE_229, whole genome shotgun sequence.	997594
VSFW01000026	Vibrio cholerae strain N2725 NODE_146, whole genome shotgun sequence.	837049
VSFU01000042	Vibrio cholerae strain N2723 NODE_195, whole genome shotgun sequence.	949610
VSFW01000039	Vibrio cholerae strain N2725 NODE_282, whole genome shotgun sequence.	506287
VSFZ01000056	Vibrio cholerae strain N2728 NODE_178, whole genome shotgun sequence.	710575
VSGF01000022	Vibrio cholerae strain N2744 NODE_36, whole genome shotgun sequence.	762302
VSGD01000020	Vibrio cholerae strain N2741 NODE_48, whole genome shotgun sequence.	555365
VSGF01000040	Vibrio cholerae strain N2744 NODE_210, whole genome shotgun sequence.	573973
VSGF01000044	Vibrio cholerae strain N2744 NODE_255, whole genome shotgun sequence.	577786
VSGH01000049	Vibrio cholerae strain N2747 NODE_199, whole genome shotgun sequence.	682688
VSGJ01000055	Vibrio cholerae strain N2749 NODE_167, whole genome shotgun sequence.	520788
VSFO01000074	Vibrio cholerae strain N2706 NODE_386, whole genome shotgun sequence.	760539
VSFP01000061	Vibrio cholerae strain N2707 NODE_272, whole genome shotgun sequence.	506243
VSFP01000069	Vibrio cholerae strain N2707 NODE_391, whole genome shotgun sequence.	504445
VSFT01000061	Vibrio cholerae strain N2722 NODE_269, whole genome shotgun sequence.	530952
VSFR01000045	Vibrio cholerae strain N2718 NODE_254, whole genome shotgun sequence.	698078
VSFX01000144	Vibrio cholerae strain N2726 NODE_4223, whole genome shotgun sequence.	503165
VSFV01000037	Vibrio cholerae strain N2724 NODE_186, whole genome shotgun sequence.	725547
VSGB01000042	Vibrio cholerae strain N2735 NODE_170, whole genome shotgun sequence.	528349
VSGB01000044	Vibrio cholerae strain N2735 NODE_196, whole genome shotgun sequence.	614801
NZ_VSGL01000036	Vibrio cholerae strain N2751 NODE_106, whole genome shotgun sequence.	926610
NZ_VSFO01000074	Vibrio cholerae strain N2706 NODE_386, whole genome shotgun sequence.	760539
NZ_VSHA01000057	Vibrio cholerae strain N2769 NODE_157, whole genome shotgun sequence.	597652
NZ_VSHA01000044	Vibrio cholerae strain N2769 NODE_83, whole genome shotgun sequence.	604263
NZ_VSGM01000021	Vibrio cholerae strain N2752 NODE_119, whole genome shotgun sequence.	572802
NZ_VSGM01000020	Vibrio cholerae strain N2752 NODE_118, whole genome shotgun sequence.	608832
NZ_VSGM01000004	Vibrio cholerae strain N2752 NODE_5, whole genome shotgun sequence.	502889
NZ_VSHJ01000036	Vibrio cholerae strain N2780 NODE_126, whole genome shotgun sequence.	587792
NZ_VSHL01000042	Vibrio cholerae strain N2782 NODE_285, whole genome shotgun sequence.	711480
NZ_VSHL01000032	Vibrio cholerae strain N2782 NODE_156, whole genome shotgun sequence.	695067
NZ_VSHU01000058	Vibrio cholerae strain N2791 NODE_402, whole genome shotgun sequence.	668425
NZ_VSHV01000030	Vibrio cholerae strain N2792 NODE_224, whole genome shotgun sequence.	906128
NZ_VSHV01000018	Vibrio cholerae strain N2792 NODE_88, whole genome shotgun sequence.	861966
NZ_VSGH01000049	Vibrio cholerae strain N2747 NODE_199, whole genome shotgun sequence.	682688
NZ_VSHW01000040	Vibrio cholerae strain N2793 NODE_278, whole genome shotgun sequence.	591423
NZ_VSHW01000022	Vibrio cholerae strain N2793 NODE_61, whole genome shotgun sequence.	576099
NZ_VSGJ01000055	Vibrio cholerae strain N2749 NODE_167, whole genome shotgun sequence.	520788
NZ_VSIA01000046	Vibrio cholerae strain N2798 NODE_285, whole genome shotgun sequence.	592069
NZ_VSIA01000042	Vibrio cholerae strain N2798 NODE_195, whole genome shotgun sequence.	626760
NZ_VSIA01000013	Vibrio cholerae strain N2798 NODE_16, whole genome shotgun sequence.	653233
NZ_VSFT01000061	Vibrio cholerae strain N2722 NODE_269, whole genome shotgun sequence.	530952
NZ_VSIB01000032	Vibrio cholerae strain N2799 NODE_160, whole genome shotgun sequence.	811700
NZ_VSIB01000023	Vibrio cholerae strain N2799 NODE_92, whole genome shotgun sequence.	627971
NZ_VSGI01000063	Vibrio cholerae strain N2748 NODE_294, whole genome shotgun sequence.	768630
NZ_VSIH01000041	Vibrio cholerae strain N2812 NODE_115, whole genome shotgun sequence.	583057
NZ_AJRO01000011	Vibrio cholerae HC-1A2 vcoHC1A2.contig.10, whole genome shotgun sequence.	1041103
NZ_AJRO01000010	Vibrio cholerae HC-1A2 vcoHC1A2.contig.9, whole genome shotgun sequence.	731272
NZ_AJRO01000005	Vibrio cholerae HC-1A2 vcoHC1A2.contig.4, whole genome shotgun sequence.	971997
NZ_ACVW01000014	Vibrio cholerae CIRS101 strain CIRS 101 VCH.Contig89, whole genome shotgun sequence.	1045653
NZ_ACFQ01000010	Vibrio cholerae 12129(1) VCG.Contig179, whole genome shotgun sequence.	1769837
NZ_ACFQ01000009	Vibrio cholerae 12129(1) VCG.Contig178, whole genome shotgun sequence.	1108913
NZ_ACHV01000002	Vibrio albensis VL426 Contig238, whole genome shotgun sequence.	1099536
NZ_ACHV01000001	Vibrio albensis VL426 Contig239, whole genome shotgun sequence.	2837920
NZ_ACHW01000026	Vibrio cholerae TM 11079-80 VIF.Contig91, whole genome shotgun sequence.	598534
NZ_ACHY01000017	Vibrio cholerae TMA 21 VCB.Contig158, whole genome shotgun sequence.	600278
NZ_ACHY01000016	Vibrio cholerae TMA 21 VCB.Contig128, whole genome shotgun sequence.	855585
NZ_ACHY01000015	Vibrio cholerae TMA 21 VCB.Contig127, whole genome shotgun sequence.	502110
NZ_CM001786	Vibrio cholerae O1 str. Inaba G4222 chromosome II, whole genome shotgun sequence.	1061757
NZ_CM001785	Vibrio cholerae O1 str. Inaba G4222 chromosome I, whole genome shotgun sequence.	3141054
CP046837	Vibrio cholerae strain 2011V-1043 chromosome 1, complete sequence.	3034533
CP046836	Vibrio cholerae strain 2011V-1043 chromosome 2, complete sequence.	1077549
CP046841	Vibrio cholerae strain F9993 chromosome 2, complete sequence.	1050728
CP046840	Vibrio cholerae strain F9993 chromosome 1, complete sequence.	3082401
CP046843	Vibrio cholerae strain K2802 chromosome 1, complete sequence.	2847035
CP046842	Vibrio cholerae strain K2802 chromosome 2, complete sequence.	1076928
CP046845	Vibrio cholerae C6706 chromosome 2, complete sequence.	1070359
CP046844	Vibrio cholerae C6706 chromosome 1, complete sequence.	3019938
CP046839	Vibrio cholerae strain 2011EL-1271 chromosome 1, complete sequence.	3073750
CP046838	Vibrio cholerae strain 2011EL-1271 chromosome 2, complete sequence.	1007705
CP046746	Vibrio cholerae strain 3566-08 chromosome 2, complete sequence.	1015844
CP046745	Vibrio cholerae strain 3566-08 chromosome 1, complete sequence.	3108402
CP046748	Vibrio cholerae strain 3541-04 chromosome 2, complete sequence.	1063121
CP046747	Vibrio cholerae strain 3541-04 chromosome 1, complete sequence.	3065919
CP046750	Vibrio cholerae strain 2015V-1118 chromosome 2, complete sequence.	1102732
CP046749	Vibrio cholerae strain 2015V-1118 chromosome 1, complete sequence.	2927934
CP046744	Vibrio cholerae strain 3569-08 chromosome 1, complete sequence.	2969890
CP046743	Vibrio cholerae strain 3569-08 chromosome 2, complete sequence.	1086570
CP046736	Vibrio cholerae strain 3528-08 chromosome 1, complete sequence.	3101042
CP046735	Vibrio cholerae strain 3528-08 chromosome 2, complete sequence.	1025499
CP046738	Vibrio cholerae strain 2015V-1126 chromosome 2, complete sequence.	1137386
CP046737	Vibrio cholerae strain 2015V-1126 chromosome 1, complete sequence.	2883085
CP046740	Vibrio cholerae strain 3566-06 chromosome 1, complete sequence.	3057992
CP046739	Vibrio cholerae strain 3566-06 chromosome 2, complete sequence.	1051323
CP046742	Vibrio cholerae strain 3523-03 chromosome 1, complete sequence.	2924072
CP046741	Vibrio cholerae strain 3523-03 chromosome 2, complete sequence.	1193880
NZ_ALDQ01000021	Vibrio cholerae HC-46A1 vcoHC46A1.contig.20, whole genome shotgun sequence.	744455
NZ_CWOY01000001	Vibrio cholerae strain A60, whole genome shotgun sequence.	515893
NZ_CWSL01000002	Vibrio cholerae strain A215, whole genome shotgun sequence.	680911
NZ_CWSL01000001	Vibrio cholerae strain A215, whole genome shotgun sequence.	760816
NZ_CWNU01000002	Vibrio cholerae strain A330, whole genome shotgun sequence.	555972
NZ_CWNU01000001	Vibrio cholerae strain A330, whole genome shotgun sequence.	591787
NZ_CWRR01000002	Vibrio cholerae strain 1362, whole genome shotgun sequence.	581192
NZ_CWRR01000001	Vibrio cholerae strain 1362, whole genome shotgun sequence.	737550
NZ_CWSG01000002	Vibrio cholerae strain A6, whole genome shotgun sequence.	770673
NZ_CWSG01000001	Vibrio cholerae strain A6, whole genome shotgun sequence.	845307
NZ_CWSF01000002	Vibrio cholerae strain A10, whole genome shotgun sequence.	770696
NZ_CWSF01000001	Vibrio cholerae strain A10, whole genome shotgun sequence.	807506
NZ_CWSO01000002	Vibrio cholerae strain A325, whole genome shotgun sequence.	532355
NZ_CWSO01000001	Vibrio cholerae strain A325, whole genome shotgun sequence.	923308
NZ_CWOU01000001	Vibrio cholerae strain A66, whole genome shotgun sequence.	560855
NZ_CWNP01000002	Vibrio cholerae strain A383, whole genome shotgun sequence.	537209
NZ_CWNP01000001	Vibrio cholerae strain A383, whole genome shotgun sequence.	738983
NZ_CWNS01000002	Vibrio cholerae strain MG116025, whole genome shotgun sequence.	527790
NZ_CWNS01000001	Vibrio cholerae strain MG116025, whole genome shotgun sequence.	556050
NZ_CWSE01000002	Vibrio cholerae strain A5, whole genome shotgun sequence.	611630
NZ_CWSE01000001	Vibrio cholerae strain A5, whole genome shotgun sequence.	770697
NZ_CWSK01000002	Vibrio cholerae strain A31, whole genome shotgun sequence.	557065
NZ_CWSK01000001	Vibrio cholerae strain A31, whole genome shotgun sequence.	737588
NZ_CWNN01000001	Vibrio cholerae strain GP8, whole genome shotgun sequence.	591263
NZ_CWSC01000002	Vibrio cholerae strain A4, whole genome shotgun sequence.	572456
NZ_CWSC01000001	Vibrio cholerae strain A4, whole genome shotgun sequence.	737233
NZ_CWNL01000001	Vibrio cholerae strain A22, whole genome shotgun sequence.	796136
NZ_CWQI01000002	Vibrio cholerae strain PRL5, whole genome shotgun sequence.	577441
NZ_CWQI01000001	Vibrio cholerae strain PRL5, whole genome shotgun sequence.	707981
NZ_JH941252	Vibrio cholerae HC-81A2 vcoHC81A2.contig.92, whole genome shotgun sequence.	595412
NZ_JH941232	Vibrio cholerae HC-81A2 vcoHC81A2.contig.62, whole genome shotgun sequence.	555649
NZ_JH724635	Vibrio cholerae HC-57A2 vcoHC57A2.contig.130, whole genome shotgun sequence.	502035
NZ_JH724619	Vibrio cholerae HC-57A2 vcoHC57A2.contig.112, whole genome shotgun sequence.	536491
NZ_JH724518	Vibrio cholerae HC-56A2 vcoHC56A2.contig.114, whole genome shotgun sequence.	595367
NZ_JH724488	Vibrio cholerae HC-56A2 vcoHC56A2.contig.68, whole genome shotgun sequence.	555635
NZ_JH724960	Vibrio cholerae HC-47A1 vcoHC47A1.contig.95, whole genome shotgun sequence.	536874
NZ_JH724347	Vibrio cholerae HC-42A1 vcoHC42A1.contig.39, whole genome shotgun sequence.	536644
NZ_JH941085	Vibrio cholerae HC-41A1 vcoHC41A1.contig.40, whole genome shotgun sequence.	537056
NZ_JH942111	Vibrio cholerae HC-39A1 vcoHC39A1.contig.130, whole genome shotgun sequence.	502392
NZ_JH942096	Vibrio cholerae HC-39A1 vcoHC39A1.contig.113, whole genome shotgun sequence.	536527
NZ_JH974120	Vibrio cholerae HC-69A1 vcoHC69A1.contig.31, whole genome shotgun sequence.	637102
NZ_JH976184	Vibrio cholerae HC-62B1 vcoHC62B1.contig.61, whole genome shotgun sequence.	573826
NZ_JH973722	Vibrio cholerae HC-37A1 vcoHC37A1.contig.114, whole genome shotgun sequence.	502104
NZ_JH973712	Vibrio cholerae HC-37A1 vcoHC37A1.contig.104, whole genome shotgun sequence.	573615
NZ_JH974084	Vibrio cholerae HC-17A2 vcoHC17A2.contig.100, whole genome shotgun sequence.	502044
NZ_JH974073	Vibrio cholerae HC-17A2 vcoHC17A2.contig.87, whole genome shotgun sequence.	573032
NZ_JH967727	Vibrio cholerae HC-77A1 vcoHC77A1.contig.103, whole genome shotgun sequence.	536358
NZ_JH967567	Vibrio cholerae HC-62A1 vcoHC62A1.contig.34, whole genome shotgun sequence.	573345
NZ_JH966645	Vibrio cholerae HC-17A1 vcoHC17A1.contig.354, whole genome shotgun sequence.	502346
NZ_JH966634	Vibrio cholerae HC-17A1 vcoHC17A1.contig.340, whole genome shotgun sequence.	574298
NZ_JH377442	Vibrio cholerae HC-33A2 vcoHC33A2.contig.75, whole genome shotgun sequence.	555171
NZ_JH377412	Vibrio cholerae HC-33A2 vcoHC33A2.contig.42, whole genome shotgun sequence.	502067
NZ_JH377403	Vibrio cholerae HC-33A2 vcoHC33A2.contig.32, whole genome shotgun sequence.	637692
NZ_JH377687	Vibrio cholerae HC-32A1 vcoHC32A1.contig.92, whole genome shotgun sequence.	555269
NZ_JH377640	Vibrio cholerae HC-32A1 vcoHC32A1.contig.39, whole genome shotgun sequence.	502060
NZ_JH377629	Vibrio cholerae HC-32A1 vcoHC32A1.contig.24, whole genome shotgun sequence.	632068
NZ_JH377761	Vibrio cholerae HC-22A1 vcoHC22A1.contig.81, whole genome shotgun sequence.	502002
NZ_JH377753	Vibrio cholerae HC-22A1 vcoHC22A1.contig.73, whole genome shotgun sequence.	601117
NZ_JH377733	Vibrio cholerae HC-22A1 vcoHC22A1.contig.47, whole genome shotgun sequence.	555154
NZ_JH377865	Vibrio cholerae HC-21A1 vcoHC21A1.contig.110, whole genome shotgun sequence.	502019
NZ_JH377852	Vibrio cholerae HC-21A1 vcoHC21A1.contig.95, whole genome shotgun sequence.	632505
NZ_JH377827	Vibrio cholerae HC-21A1 vcoHC21A1.contig.60, whole genome shotgun sequence.	555205
NZ_JH377910	Vibrio cholerae HC-19A1 vcoHC19A1.contig.50, whole genome shotgun sequence.	502136
NZ_JH377895	Vibrio cholerae HC-19A1 vcoHC19A1.contig.33, whole genome shotgun sequence.	536644
NZ_GL989426	Vibrio cholerae HC-38A1 vcoHC30A1.contig.54, whole genome shotgun sequence.	518144
VIPB01000040	Vibrio cholerae strain A12JL36W17 NODE_49_length_510643_cov_34.451805, whole genome shotgun sequence.	510741
VIPE01000026	Vibrio cholerae strain A12JL5W90 28, whole genome shotgun sequence.	508579
VIPE01000039	Vibrio cholerae strain A12JL5W90 42, whole genome shotgun sequence.	509713
VIPD01000004	Vibrio cholerae strain A12JL5W97 NODE_4_length_632855_cov_40.031528, whole genome shotgun sequence.	632943
VIPD01000028	Vibrio cholerae strain A12JL5W97 NODE_49_length_587694_cov_38.581329, whole genome shotgun sequence.	587782
VIOP01000005	Vibrio cholerae strain P2-CHT15-00 5, whole genome shotgun sequence.	789383
VIOP01000007	Vibrio cholerae strain P2-CHT15-00 7, whole genome shotgun sequence.	733595
VIOP01000011	Vibrio cholerae strain P2-CHT15-00 11, whole genome shotgun sequence.	557654
VIOM01000010	Vibrio cholerae strain P10-CHT64-05 10, whole genome shotgun sequence.	568519
VIOM01000015	Vibrio cholerae strain P10-CHT64-05 15, whole genome shotgun sequence.	924730
VIOK01000001	Vibrio cholerae strain P19-CHT78-07 1, whole genome shotgun sequence.	552851
VIOK01000032	Vibrio cholerae strain P19-CHT78-07 32, whole genome shotgun sequence.	512556
NZ_AFOR01000015	Vibrio cholerae HE48 vcoHE48.contig.14, whole genome shotgun sequence.	1057492
NZ_AFOR01000012	Vibrio cholerae HE48 vcoHE48.contig.11, whole genome shotgun sequence.	697358
NZ_AFOR01000005	Vibrio cholerae HE48 vcoHE48.contig.4, whole genome shotgun sequence.	955926
NZ_ATNJ01000048	Vibrio cholerae VC0101557 contig0048, whole genome shotgun sequence.	737517
NZ_ATNJ01000046	Vibrio cholerae VC0101557 contig0046, whole genome shotgun sequence.	925929
NZ_ATNJ01000001	Vibrio cholerae VC0101557 contig0001, whole genome shotgun sequence.	555052
NZ_NMTE01000001	Vibrio cholerae strain OYP4H11 Vc_OYP4H11_Contig_4, whole genome shotgun sequence.	687131
NZ_NMTM01000001	Vibrio cholerae strain OYP2C05 Vc_OYP2C05_Contig_8, whole genome shotgun sequence.	539531
NZ_NMTK01000001	Vibrio cholerae strain OYP2E01 Vc_OYP2E01_Contig_1, whole genome shotgun sequence.	963498
NZ_VMOU01000047	Vibrio cholerae strain EL2382 contig47, whole genome shotgun sequence.	538347
NZ_QJUC01000001	Vibrio cholerae strain CRA_S17 NODE_1_length_590228_cov_28.308, whole genome shotgun sequence.	590228
NZ_CWNT01000002	Vibrio cholerae strain V5, whole genome shotgun sequence.	536777
NZ_CWNT01000001	Vibrio cholerae strain V5, whole genome shotgun sequence.	739030
NZ_CWRQ01000002	Vibrio cholerae strain 4113, whole genome shotgun sequence.	573407
NZ_CWRQ01000001	Vibrio cholerae strain 4113, whole genome shotgun sequence.	737563
NZ_CWOQ01000001	Vibrio cholerae strain 4656, whole genome shotgun sequence.	510391
NZ_WLVK01000001	Vibrio cholerae O1 biovar El Tor strain Inaba IN2 NODE_1_length_535880_cov_174.437, whole genome shotgun sequence.	535880
NZ_KB661601	Vibrio cholerae O1 str. Nep-21106 vcoNEP21106.contig.77, whole genome shotgun sequence.	573342
NZ_KB661865	Vibrio cholerae O1 str. NHCC-008D vcoNHCC008D.contig.65, whole genome shotgun sequence.	597510
NZ_KB661847	Vibrio cholerae O1 str. NHCC-008D vcoNHCC008D.contig.47, whole genome shotgun sequence.	654140
NZ_KB662793	Vibrio cholerae O1 str. EM-1676A vcoEM1676A.contig.41, whole genome shotgun sequence.	530794
NZ_KB662759	Vibrio cholerae O1 str. EM-1676A vcoEM1676A.contig.105, whole genome shotgun sequence.	879855
NZ_KB662756	Vibrio cholerae O1 str. EM-1676A vcoEM1676A.contig.102, whole genome shotgun sequence.	709565
NZ_KB661630	Vibrio cholerae O1 str. EC-0051 vcoEC0051.contig.106, whole genome shotgun sequence.	737706
NZ_KB663099	Vibrio cholerae O1 str. AG-8040 vcoAG8040.contig.59, whole genome shotgun sequence.	737580
NZ_KB663085	Vibrio cholerae O1 str. AG-8040 vcoAG8040.contig.40, whole genome shotgun sequence.	555270
NZ_KB662734	Vibrio cholerae O1 str. AG-7404 vcoAG7404.contig.81, whole genome shotgun sequence.	573719
NZ_KB662660	Vibrio cholerae O1 str. AG-7404 vcoAG7404.contig.105, whole genome shotgun sequence.	610898
NZ_KB661124	Vibrio cholerae O1 str. 116059 vco116059.contig.101, whole genome shotgun sequence.	610010
NZ_JH973545	Vibrio cholerae HC-59B1 vcoHC59B1.contig.31, whole genome shotgun sequence.	596094
NZ_JH973980	Vibrio cholerae HC-55B2 vcoHC55B2.contig.113, whole genome shotgun sequence.	596049
NZ_JH973423	Vibrio cholerae HC-02C1 vcoHC02C1.contig.30, whole genome shotgun sequence.	596088
NZ_JH967525	Vibrio cholerae HC-60A1 vcoHC60A1.contig.138, whole genome shotgun sequence.	515838
NZ_JH967236	Vibrio cholerae HC-55C2 vcoHC55C2.contig.75, whole genome shotgun sequence.	596191
NZ_KQ257217	Vibrio cholerae MZO-2 supercont1.3, whole genome shotgun sequence.	535873
NZ_KQ257216	Vibrio cholerae MZO-2 supercont1.2, whole genome shotgun sequence.	978841
NZ_KQ257215	Vibrio cholerae MZO-2 supercont1.1, whole genome shotgun sequence.	1033040
VSGE01000015	Vibrio cholerae strain N2742 NODE_40, whole genome shotgun sequence.	1024002
VSGE01000032	Vibrio cholerae strain N2742 NODE_168, whole genome shotgun sequence.	875863
VSGI01000063	Vibrio cholerae strain N2748 NODE_294, whole genome shotgun sequence.	768630
VSGM01000004	Vibrio cholerae strain N2752 NODE_5, whole genome shotgun sequence.	502889
VSGL01000036	Vibrio cholerae strain N2751 NODE_106, whole genome shotgun sequence.	926610
VSGO01000028	Vibrio cholerae strain N2754 NODE_120, whole genome shotgun sequence.	546497
VSGM01000020	Vibrio cholerae strain N2752 NODE_118, whole genome shotgun sequence.	608832
VSGM01000021	Vibrio cholerae strain N2752 NODE_119, whole genome shotgun sequence.	572802
VSGO01000032	Vibrio cholerae strain N2754 NODE_181, whole genome shotgun sequence.	561701
VSGO01000033	Vibrio cholerae strain N2754 NODE_187, whole genome shotgun sequence.	706616
VSGS01000008	Vibrio cholerae strain N2760 NODE_12, whole genome shotgun sequence.	558846
VSGS01000036	Vibrio cholerae strain N2760 NODE_161, whole genome shotgun sequence.	737456
VSGW01000024	Vibrio cholerae strain N2764 NODE_66, whole genome shotgun sequence.	505133
VSGQ01000016	Vibrio cholerae strain N2757 NODE_36, whole genome shotgun sequence.	607579
VSGS01000041	Vibrio cholerae strain N2760 NODE_203, whole genome shotgun sequence.	803867
VSGW01000035	Vibrio cholerae strain N2764 NODE_175, whole genome shotgun sequence.	615801
VSGY01000018	Vibrio cholerae strain N2767 NODE_42, whole genome shotgun sequence.	743319
VSHB01000038	Vibrio cholerae strain N2770 NODE_53, whole genome shotgun sequence.	680762
VSGX01000033	Vibrio cholerae strain N2766 NODE_148, whole genome shotgun sequence.	673220
VSGY01000030	Vibrio cholerae strain N2767 NODE_100, whole genome shotgun sequence.	509391
VSGX01000034	Vibrio cholerae strain N2766 NODE_161, whole genome shotgun sequence.	865794
VSGX01000036	Vibrio cholerae strain N2766 NODE_173, whole genome shotgun sequence.	708201
VSHB01000078	Vibrio cholerae strain N2770 NODE_387, whole genome shotgun sequence.	739186
VSHF01000055	Vibrio cholerae strain N2775 NODE_239, whole genome shotgun sequence.	505259
VSGP01000062	Vibrio cholerae strain N2756 NODE_250, whole genome shotgun sequence.	520787
VSGT01000039	Vibrio cholerae strain N2761 NODE_126, whole genome shotgun sequence.	827560
VSHA01000044	Vibrio cholerae strain N2769 NODE_83, whole genome shotgun sequence.	604263
VSHA01000057	Vibrio cholerae strain N2769 NODE_157, whole genome shotgun sequence.	597652
VSGZ01000035	Vibrio cholerae strain N2768 NODE_189, whole genome shotgun sequence.	925550
VSGZ01000037	Vibrio cholerae strain N2768 NODE_259, whole genome shotgun sequence.	939259
VSGZ01000044	Vibrio cholerae strain N2768 NODE_349, whole genome shotgun sequence.	660544
VSHE01000049	Vibrio cholerae strain N2774 NODE_227, whole genome shotgun sequence.	592451
VSHI01000031	Vibrio cholerae strain N2779 NODE_120, whole genome shotgun sequence.	573019
VSHI01000039	Vibrio cholerae strain N2779 NODE_193, whole genome shotgun sequence.	720880
VSHL01000032	Vibrio cholerae strain N2782 NODE_156, whole genome shotgun sequence.	695067
VSHL01000042	Vibrio cholerae strain N2782 NODE_285, whole genome shotgun sequence.	711480
VSHM01000023	Vibrio cholerae strain N2783 NODE_119, whole genome shotgun sequence.	702628
VSHM01000026	Vibrio cholerae strain N2783 NODE_181, whole genome shotgun sequence.	926513
VSHR01000041	Vibrio cholerae strain N2788 NODE_130, whole genome shotgun sequence.	720578
VSHM01000031	Vibrio cholerae strain N2783 NODE_197, whole genome shotgun sequence.	699823
VSHR01000052	Vibrio cholerae strain N2788 NODE_218, whole genome shotgun sequence.	952621
VSHN01000030	Vibrio cholerae strain N2784 NODE_99, whole genome shotgun sequence.	963828
VSHN01000051	Vibrio cholerae strain N2784 NODE_394, whole genome shotgun sequence.	579097
VSHN01000052	Vibrio cholerae strain N2784 NODE_395, whole genome shotgun sequence.	609184
VSHV01000018	Vibrio cholerae strain N2792 NODE_88, whole genome shotgun sequence.	861966
VSHX01000009	Vibrio cholerae strain N2794 NODE_10, whole genome shotgun sequence.	568019
VSHX01000029	Vibrio cholerae strain N2794 NODE_133, whole genome shotgun sequence.	941913
VSHV01000030	Vibrio cholerae strain N2792 NODE_224, whole genome shotgun sequence.	906128
VSHU01000058	Vibrio cholerae strain N2791 NODE_402, whole genome shotgun sequence.	668425
VSHJ01000036	Vibrio cholerae strain N2780 NODE_126, whole genome shotgun sequence.	587792
NZ_SIVP01000001	Vibrio cholerae O1 biovar El Tor strain NALMLE40 NODE_1_length_637731_cov_38.8896, whole genome shotgun sequence.	637731
NZ_SIVF01000002	Vibrio cholerae O1 biovar El Tor strain NALMLE30 NODE_2_length_555391_cov_41.478, whole genome shotgun sequence.	555391
NZ_SIVF01000001	Vibrio cholerae O1 biovar El Tor strain NALMLE30 NODE_1_length_637312_cov_40.5196, whole genome shotgun sequence.	637312
NZ_SIVC01000002	Vibrio cholerae O1 biovar El Tor strain NALMLE27 NODE_2_length_526223_cov_46.1845, whole genome shotgun sequence.	526223
NZ_SIVC01000001	Vibrio cholerae O1 biovar El Tor strain NALMLE27 NODE_1_length_555331_cov_48.494, whole genome shotgun sequence.	555331
NZ_SIVJ01000002	Vibrio cholerae O1 biovar El Tor strain NALMLE34 NODE_2_length_560614_cov_28.7311, whole genome shotgun sequence.	560614
NZ_SIVJ01000001	Vibrio cholerae O1 biovar El Tor strain NALMLE34 NODE_1_length_573245_cov_29.3736, whole genome shotgun sequence.	573245
NZ_SIVU01000001	Vibrio cholerae O1 biovar El Tor strain NALMLE45 NODE_1_length_627856_cov_29.6772, whole genome shotgun sequence.	627856
NZ_SIVA01000002	Vibrio cholerae O1 biovar El Tor strain NALMLE25 NODE_2_length_552783_cov_51.465, whole genome shotgun sequence.	552783
NZ_SIVA01000001	Vibrio cholerae O1 biovar El Tor strain NALMLE25 NODE_1_length_637691_cov_50.6217, whole genome shotgun sequence.	637691
NZ_SIVO01000001	Vibrio cholerae O1 biovar El Tor strain NALMLE39 NODE_1_length_637609_cov_35.9266, whole genome shotgun sequence.	637609
NZ_CP047060	Vibrio cholerae isolate CTMA_1441 chromosome 2, complete sequence.	1059674
NZ_CP047059	Vibrio cholerae isolate CTMA_1441 chromosome 1, complete sequence.	2983109
SIVU01000001	Vibrio cholerae O1 biovar El Tor strain NALMLE45 NODE_1_length_627856_cov_29.6772, whole genome shotgun sequence.	627856
SIVT01000001	Vibrio cholerae O1 biovar El Tor strain NALMLE44 NODE_1_length_637375_cov_33.9664, whole genome shotgun sequence.	637375
SIVR01000001	Vibrio cholerae O1 biovar El Tor strain NALMLE42 NODE_1_length_627718_cov_37.9536, whole genome shotgun sequence.	627718
SIVO01000001	Vibrio cholerae O1 biovar El Tor strain NALMLE39 NODE_1_length_637609_cov_35.9266, whole genome shotgun sequence.	637609
SIVP01000001	Vibrio cholerae O1 biovar El Tor strain NALMLE40 NODE_1_length_637731_cov_38.8896, whole genome shotgun sequence.	637731
SIVN01000001	Vibrio cholerae O1 biovar El Tor strain NALMLE38 NODE_1_length_616060_cov_24.5146, whole genome shotgun sequence.	616060
SIVL01000001	Vibrio cholerae O1 biovar El Tor strain NALMLE36 NODE_1_length_637380_cov_38.6545, whole genome shotgun sequence.	637380
SIVK01000001	Vibrio cholerae O1 biovar El Tor strain NALMLE35 NODE_1_length_609669_cov_32.0405, whole genome shotgun sequence.	609669
SIVJ01000001	Vibrio cholerae O1 biovar El Tor strain NALMLE34 NODE_1_length_573245_cov_29.3736, whole genome shotgun sequence.	573245
SIVJ01000002	Vibrio cholerae O1 biovar El Tor strain NALMLE34 NODE_2_length_560614_cov_28.7311, whole genome shotgun sequence.	560614
SIVG01000001	Vibrio cholerae O1 biovar El Tor strain NALMLE31 NODE_1_length_637581_cov_30.6143, whole genome shotgun sequence.	637581
SIVG01000002	Vibrio cholerae O1 biovar El Tor strain NALMLE31 NODE_2_length_555331_cov_31.5731, whole genome shotgun sequence.	555331
SIVF01000001	Vibrio cholerae O1 biovar El Tor strain NALMLE30 NODE_1_length_637312_cov_40.5196, whole genome shotgun sequence.	637312
SIVF01000002	Vibrio cholerae O1 biovar El Tor strain NALMLE30 NODE_2_length_555391_cov_41.478, whole genome shotgun sequence.	555391
SIVE01000001	Vibrio cholerae O1 biovar El Tor strain NALMLE29 NODE_1_length_673205_cov_33.3747, whole genome shotgun sequence.	673205
SIVD01000001	Vibrio cholerae O1 biovar El Tor strain NALMLE28 NODE_1_length_637364_cov_41.1893, whole genome shotgun sequence.	637364
SIVD01000002	Vibrio cholerae O1 biovar El Tor strain NALMLE28 NODE_2_length_616060_cov_45.7422, whole genome shotgun sequence.	616060
SIVC01000001	Vibrio cholerae O1 biovar El Tor strain NALMLE27 NODE_1_length_555331_cov_48.494, whole genome shotgun sequence.	555331
SIVC01000002	Vibrio cholerae O1 biovar El Tor strain NALMLE27 NODE_2_length_526223_cov_46.1845, whole genome shotgun sequence.	526223
SIVB01000001	Vibrio cholerae O1 biovar El Tor strain NALMLE26 NODE_1_length_637129_cov_35.7931, whole genome shotgun sequence.	637129
SIVB01000002	Vibrio cholerae O1 biovar El Tor strain NALMLE26 NODE_2_length_555391_cov_45.8172, whole genome shotgun sequence.	555391
SIVA01000001	Vibrio cholerae O1 biovar El Tor strain NALMLE25 NODE_1_length_637691_cov_50.6217, whole genome shotgun sequence.	637691
NZ_AHGL01000035	Vibrio cholerae O1 str. 3500-05 Contig_35, whole genome shotgun sequence.	555028
NZ_AHGJ01000001	Vibrio cholerae O1 str. 2011EL-1137 Contig_1, whole genome shotgun sequence.	501901
NZ_AHFY01000062	Vibrio cholerae O1 str. 2009V-1085 Contig_62, whole genome shotgun sequence.	501887
NZ_AHFY01000030	Vibrio cholerae O1 str. 2009V-1085 Contig_30, whole genome shotgun sequence.	554997
NZ_AHFX01000050	Vibrio cholerae O1 str. 2009V-1046 Contig_50, whole genome shotgun sequence.	555085
NZ_ALED01000027	Vibrio cholerae HE-45 strain HE45 vcoHE45.contig.26, whole genome shotgun sequence.	1023576
NZ_ALED01000026	Vibrio cholerae HE-45 strain HE45 vcoHE45.contig.25, whole genome shotgun sequence.	1856836
NZ_NTCO01000001	Vibrio cholerae strain 22087500_C9 NODE_1_length_604907_cov_186.556_ID_5524, whole genome shotgun sequence.	604907
NZ_NTCE01000002	Vibrio cholerae strain S081300_C2 NODE_2_length_535888_cov_265.155_ID_15202, whole genome shotgun sequence.	535888
NZ_NTCE01000001	Vibrio cholerae strain S081300_C2 NODE_1_length_605191_cov_286.924_ID_15678, whole genome shotgun sequence.	605191
NZ_NTBM01000001	Vibrio cholerae strain 220075-6 NODE_1_length_604831_cov_450.785_ID_56655, whole genome shotgun sequence.	604831
NZ_NTBJ01000001	Vibrio cholerae strain S002506 NODE_1_length_604907_cov_329.137_ID_59414, whole genome shotgun sequence.	604907
NZ_LBGK01000005	Vibrio cholerae strain YB6A06 YB06_A06_contig_5_consensus, whole genome shotgun sequence.	519624
NZ_LBGK01000004	Vibrio cholerae strain YB6A06 YB06_A06_contig_4_consensus, whole genome shotgun sequence.	521506
NZ_LBGG01000009	Vibrio cholerae strain YB4G05 YB04_G05_contig_9_consensus, whole genome shotgun sequence.	636615
NZ_LBGG01000001	Vibrio cholerae strain YB4G05 YB04_G05_contig_1_consensus, whole genome shotgun sequence.	764072
NZ_LBGD01000019	Vibrio cholerae strain YB4B03 YB04_B03_contig_19_consensus, whole genome shotgun sequence.	636599
NZ_LBFW01000015	Vibrio cholerae strain YB2A05 YB02_A05_contig_15_consensus, whole genome shotgun sequence.	521506
NZ_LBFW01000005	Vibrio cholerae strain YB2A05 YB02_A05_contig_5_consensus, whole genome shotgun sequence.	519624
NZ_LBFX01000001	Vibrio cholerae strain YB2A06 YB02_A06_contig_11_consensus, whole genome shotgun sequence.	758542
NZ_LBGF01000011	Vibrio cholerae strain YB4F05 YB04_F05_contig_11_consensus, whole genome shotgun sequence.	521506
NZ_LBGF01000001	Vibrio cholerae strain YB4F05 YB04_F05_contig_1_consensus, whole genome shotgun sequence.	519348
NZ_LBGJ01000008	Vibrio cholerae strain YB5A06 YB05_A06_contig_8_consensus, whole genome shotgun sequence.	524026
NZ_LBGJ01000003	Vibrio cholerae strain YB5A06 YB05_A06_contig_3_consensus, whole genome shotgun sequence.	598193
NZ_LBGJ01000002	Vibrio cholerae strain YB5A06 YB05_A06_contig_2_consensus, whole genome shotgun sequence.	812877
NZ_LBFZ01000007	Vibrio cholerae strain YB2G05 YB02_G05_contig_7_consensus, whole genome shotgun sequence.	703314
NZ_QJSG01000001	Vibrio cholerae strain CRA_S9 NODE_1_length_737856_cov_30.3878, whole genome shotgun sequence.	737856
NZ_MWGK01000129	Vibrio cholerae strain CISM_302029 NODE_1_length_600572_cov_45.4597_ID_1, whole genome shotgun sequence.	600572
VMOU01000047	Vibrio cholerae strain EL2382 contig47, whole genome shotgun sequence.	538347
NZ_VIPW01000092	Vibrio cholerae strain A120502Z5 NODE_163_length_550508_cov_34.063744, whole genome shotgun sequence.	550598
LOSM02000004	Vibrio cholerae strain FDAARGOS_101 unitig_8_quiver_pilon, whole genome shotgun sequence.	2604894
LOSM02000006	Vibrio cholerae strain FDAARGOS_101 unitig_4_quiver_pilon, whole genome shotgun sequence.	1127435
NZ_VIPL01000077	Vibrio cholerae strain A12JL4W81 NODE_121_length_551478_cov_43.085716, whole genome shotgun sequence.	551578
NZ_VIOM01000015	Vibrio cholerae strain P10-CHT64-05, whole genome shotgun sequence.	924730
NZ_VIOM01000010	Vibrio cholerae strain P10-CHT64-05, whole genome shotgun sequence.	568519
NZ_VIQG01000008	Vibrio cholerae strain A110704W4 NODE_14_length_589386_cov_29.786606, whole genome shotgun sequence.	589484
NZ_VIPR01000028	Vibrio cholerae strain A121001W2 NODE_34_length_671178_cov_54.715195, whole genome shotgun sequence.	671276
NZ_VIPN01000028	Vibrio cholerae strain A12JL4W64 NODE_30_length_668027_cov_19.693127, whole genome shotgun sequence.	668127
NZ_VIPN01000005	Vibrio cholerae strain A12JL4W64 NODE_5_length_513292_cov_22.581089, whole genome shotgun sequence.	513392
NZ_VIPU01000035	Vibrio cholerae strain A120716Z3 NODE_56_length_539408_cov_30.429531, whole genome shotgun sequence.	539508
NZ_VIPU01000016	Vibrio cholerae strain A120716Z3 NODE_18_length_669026_cov_33.447144, whole genome shotgun sequence.	669126
NZ_JMBM01000001	Vibrio cholerae strain 984-81 DA89.contig00001, whole genome shotgun sequence.	503583
NZ_AHGE01000001	Vibrio cholerae O1 str. 2010EL-2010H Contig_1, whole genome shotgun sequence.	501902
NZ_LJFF01000001	Vibrio cholerae O1 biovar El Tor strain 31 Contig1, whole genome shotgun sequence.	575038
NZ_LJFG01000001	Vibrio cholerae O1 biovar El Tor strain 39 Contig1, whole genome shotgun sequence.	502148
NZ_CWSP01000002	Vibrio cholerae strain A487(1), whole genome shotgun sequence.	503507
NZ_CWSP01000001	Vibrio cholerae strain A487(1), whole genome shotgun sequence.	636216
NZ_CWQM01000001	Vibrio cholerae strain PRL64, whole genome shotgun sequence.	904737
NZ_CWQP01000001	Vibrio cholerae strain 6201, whole genome shotgun sequence.	573462
NZ_CWRG01000002	Vibrio cholerae strain 7687, whole genome shotgun sequence.	502020
NZ_CWRG01000001	Vibrio cholerae strain 7687, whole genome shotgun sequence.	573168
NZ_LGNH01000007	Vibrio cholerae O1 strain EM-1626 contig7, whole genome shotgun sequence.	555814
NZ_LGOQ01000080	Vibrio cholerae O1 strain NHCM-045 contig81, whole genome shotgun sequence.	535888
NZ_LGNX01000086	Vibrio cholerae O1 strain NHCC-079 Contig87, whole genome shotgun sequence.	637947
NZ_LGNS01000012	Vibrio cholerae O1 strain NHCC-021 Contig12, whole genome shotgun sequence.	505701
NZ_LGNM01000069	Vibrio cholerae O1 strain EM-1690 contig70, whole genome shotgun sequence.	535916
NZ_LGOE01000019	Vibrio cholerae O1 strain NHCM-03 Contig20, whole genome shotgun sequence.	600015
NZ_LGOE01000001	Vibrio cholerae O1 strain NHCM-03 Contig1, whole genome shotgun sequence.	515927
NZ_LGOH01000034	Vibrio cholerae O1 strain NHCM-012 Contig34, whole genome shotgun sequence.	600963
NZ_LGNO01000003	Vibrio cholerae O1 strain NHCC-05 Contig3, whole genome shotgun sequence.	506082
NZ_LGNI01000044	Vibrio cholerae O1 strain EM-1652A contig45, whole genome shotgun sequence.	555271
NZ_LGNI01000023	Vibrio cholerae O1 strain EM-1652A contig24, whole genome shotgun sequence.	638007
NZ_LGOM01000070	Vibrio cholerae O1 strain NHCM-033 contig71, whole genome shotgun sequence.	600706
NZ_LGOT01000005	Vibrio cholerae O1 strain NHCM-053 contig5, whole genome shotgun sequence.	573334
NZ_LGOJ01000065	Vibrio cholerae O1 strain NHCM-016A Contig66, whole genome shotgun sequence.	535896
NZ_LGOB01000057	Vibrio cholerae O1 strain NHCC-083 Contig58, whole genome shotgun sequence.	555307
NZ_LGOB01000029	Vibrio cholerae O1 strain NHCC-083 Contig30, whole genome shotgun sequence.	600692
NZ_LGNQ01000083	Vibrio cholerae O1 strain NHCC-011 Contig84, whole genome shotgun sequence.	555319
NZ_LGNQ01000032	Vibrio cholerae O1 strain NHCC-011 Contig32, whole genome shotgun sequence.	600696
NZ_CP007635	Vibrio cholerae strain 2012EL-2176 chromosome 2, complete sequence.	1047617
NZ_CP007634	Vibrio cholerae strain 2012EL-2176 chromosome 1, complete sequence.	3043139
NZ_JSTC01000008	Vibrio cholerae strain 2012Env-131 NODE_73, whole genome shotgun sequence.	536340
NZ_MWFL01000032	Vibrio cholerae strain CISM_300506 NODE_1_length_828395_cov_28.5229_ID_1, whole genome shotgun sequence.	828394
NZ_MOLM01000017	Vibrio cholerae strain DL4215 AB_SE_12_CTTGTA_L008_R2_001__paired__contig_17, whole genome shotgun sequence.	752156
NZ_MIPF01000100	Vibrio cholerae strain 3225-74 NODE_1_length_1172067_cov_258.9_ID_1, whole genome shotgun sequence.	1172067
NZ_MIOZ01000052	Vibrio cholerae strain 3272-78 NODE_1_length_1394244_cov_241.346_ID_1, whole genome shotgun sequence.	1394244
NZ_MIPK01000086	Vibrio cholerae strain TP NODE_1_length_516971_cov_170.007_ID_1, whole genome shotgun sequence.	516971
NZ_MIPJ01000065	Vibrio cholerae strain SIO NODE_1_length_509841_cov_140.957_ID_1, whole genome shotgun sequence.	509841
NZ_MIPA01000038	Vibrio cholerae strain 692-79 NODE_2_length_592649_cov_221.451_ID_3, whole genome shotgun sequence.	592649
NZ_MIPA01000027	Vibrio cholerae strain 692-79 NODE_1_length_651176_cov_236.434_ID_1, whole genome shotgun sequence.	651176
NZ_MIPE01000074	Vibrio cholerae strain 2523-87 NODE_1_length_749427_cov_172.461_ID_1, whole genome shotgun sequence.	749427
NZ_MIPB01000087	Vibrio cholerae strain 2479-86 NODE_2_length_674467_cov_188.495_ID_3, whole genome shotgun sequence.	674467
NZ_MIPB01000076	Vibrio cholerae strain 2479-86 NODE_1_length_749402_cov_193.356_ID_1, whole genome shotgun sequence.	749402
NZ_RHPC01000002	Vibrio cholerae strain 3523-03 3523_03_SAN5365A4.027327.utg1.fix596596, whole genome shotgun sequence.	1193880
NZ_RHPC01000001	Vibrio cholerae strain 3523-03 3523_03_SAN5365A4.027327.utg0.fix1424147, whole genome shotgun sequence.	2924072
NZ_QZCU01000002	Vibrio cholerae strain D1 tig00000005, whole genome shotgun sequence.	1159947
NZ_QZCU01000001	Vibrio cholerae strain D1 tig00000001, whole genome shotgun sequence.	2972076
CABMGJ010000001	Vibrio cholerae isolate MGYG-HGUT-02311 genome assembly, contig: GUT_GENOME140393_1, whole genome shotgun sequence.	3041360
CABMGJ010000002	Vibrio cholerae isolate MGYG-HGUT-02311 genome assembly, contig: GUT_GENOME140393_2, whole genome shotgun sequence.	1047660
NZ_PXZC01000002	Vibrio cholerae strain 2044 NODE_2_length_555369_cov_123.857, whole genome shotgun sequence.	555369
NZ_PXZC01000001	Vibrio cholerae strain 2044 NODE_1_length_628174_cov_100.392, whole genome shotgun sequence.	628174
NZ_PYBQ01000002	Vibrio cholerae strain 186 contig00002, whole genome shotgun sequence.	501895
NZ_PYBQ01000001	Vibrio cholerae strain 186 contig00001, whole genome shotgun sequence.	595214
NZ_PQCW01000050	Vibrio cholerae strain 146N contig_2, whole genome shotgun sequence.	573730
NZ_PQCW01000031	Vibrio cholerae strain 146N contig_1, whole genome shotgun sequence.	737871
NZ_PQCW01000020	Vibrio cholerae strain 146N contig_3, whole genome shotgun sequence.	555375
NZ_AP018677	Vibrio cholerae V060002 DNA, complete genome.	4057041
NZ_PQCV01000045	Vibrio cholerae strain 146P contig_2, whole genome shotgun sequence.	573851
NZ_PQCV01000043	Vibrio cholerae strain 146P contig_1, whole genome shotgun sequence.	737658
NZ_LOSL02000002	Vibrio cholerae strain FDAARGOS_103 scf7180000000005_quiver_pilon, whole genome shotgun sequence.	1134020
NZ_LOSL02000001	Vibrio cholerae strain FDAARGOS_103 scf7180000000004_quiver_pilon, whole genome shotgun sequence.	2902028
NZ_LT897798	Vibrio cholerae isolate Vibrio cholerae str. BC1071 genome assembly, chromosome: II.	1217808
NZ_LT897797	Vibrio cholerae isolate Vibrio cholerae str. BC1071 genome assembly, chromosome: I.	2976768
NZ_LBFZ01000001	Vibrio cholerae strain YB2G05 YB02_G05_contig_1_consensus, whole genome shotgun sequence.	521506
NZ_LBGC01000004	Vibrio cholerae strain YB3G04 YB03_G04_contig_4_consensus, whole genome shotgun sequence.	757887
NZ_LBGH01000005	Vibrio cholerae strain YB4G06 YB04_G06_contig_5_consensus, whole genome shotgun sequence.	758159
NZ_CP042300	Vibrio cholerae O1 strain AAS91 chromosome 2, complete sequence.	1124701
NZ_CP042299	Vibrio cholerae O1 strain AAS91 chromosome 1, complete sequence.	2961008
NZ_AWWE01000002	Vibrio cholerae PhVC-326 contig_2, whole genome shotgun sequence.	555012
NZ_AWWE01000001	Vibrio cholerae PhVC-326 contig_1, whole genome shotgun sequence.	581816
NZ_ATEV02000001	Vibrio cholerae VCC19 Vibrio_cholerae_VCC19_scaffold1, whole genome shotgun sequence.	571831
NZ_AWWA01000060	Vibrio cholerae E306 contig_60, whole genome shotgun sequence.	737368
NZ_AWWA01000059	Vibrio cholerae E306 contig_59, whole genome shotgun sequence.	641807
NZ_AWWA01000058	Vibrio cholerae E306 contig_58, whole genome shotgun sequence.	555096
NZ_ALEC01000007	Vibrio cholerae HE-25 strain HE25 vcoHE25.contig.6, whole genome shotgun sequence.	1875199
NZ_ALEC01000003	Vibrio cholerae HE-25 strain HE25 vcoHE25.contig.2, whole genome shotgun sequence.	1064267
NZ_ALDA01000015	Vibrio cholerae CP1032(5) vcoCP1032_5.contig.14, whole genome shotgun sequence.	939320
NZ_ALDA01000013	Vibrio cholerae CP1032(5) vcoCP1032_5.contig.12, whole genome shotgun sequence.	968809
NZ_ALDA01000012	Vibrio cholerae CP1032(5) vcoCP1032_5.contig.11, whole genome shotgun sequence.	804084
NZ_AJRL01000031	Vibrio cholerae CP1033(6) vcoCP1033.contig.31, whole genome shotgun sequence.	931140
NZ_AJRL01000027	Vibrio cholerae CP1033(6) vcoCP1033.contig.27, whole genome shotgun sequence.	588257
NZ_AJRL01000026	Vibrio cholerae CP1033(6) vcoCP1033.contig.26, whole genome shotgun sequence.	522158
CP042300	Vibrio cholerae O1 strain AAS91 chromosome 2, complete sequence.	1124701
CP042299	Vibrio cholerae O1 strain AAS91 chromosome 1, complete sequence.	2961008
NZ_NTCL01000001	Vibrio cholerae strain S040602_C1 NODE_1_length_535888_cov_139.915_ID_8077, whole genome shotgun sequence.	535888
NZ_NVPW01000001	Vibrio cholerae strain S002604 NODE_1_length_615026_cov_343.947_ID_4525, whole genome shotgun sequence.	615026
NZ_GL988955	Vibrio cholerae HFU-02 vcoHFU02.contig.99, whole genome shotgun sequence.	555301
NZ_GL988886	Vibrio cholerae HFU-02 vcoHFU02.contig.30, whole genome shotgun sequence.	574789
NZ_ALDP01000016	Vibrio cholerae HC-43B1 vcoHC43B1.contig.15, whole genome shotgun sequence.	1062679
NZ_ALDP01000015	Vibrio cholerae HC-43B1 vcoHC43B1.contig.14, whole genome shotgun sequence.	974466
NZ_ALDL01000015	Vibrio cholerae HC-20A2 vcoHC20A2.contig.14, whole genome shotgun sequence.	740658
NZ_ALDL01000012	Vibrio cholerae HC-20A2 vcoHC20A2.contig.11, whole genome shotgun sequence.	1196456
NZ_ALDJ01000014	Vibrio cholerae CP1048(21) vcoCP1048.contig.13, whole genome shotgun sequence.	742904
NZ_ALDJ01000012	Vibrio cholerae CP1048(21) vcoCP1048.contig.11, whole genome shotgun sequence.	960390
NZ_ALDJ01000008	Vibrio cholerae CP1048(21) vcoCP1048.contig.7, whole genome shotgun sequence.	747916
NZ_ALDF01000012	Vibrio cholerae CP1042(15) vcoCP1042.contig.11, whole genome shotgun sequence.	1092735
NZ_ALDF01000008	Vibrio cholerae CP1042(15) vcoCP1042.contig.7, whole genome shotgun sequence.	802092
NZ_ALDF01000004	Vibrio cholerae CP1042(15) vcoCP1042.contig.3, whole genome shotgun sequence.	1004957
NZ_ALDE01000022	Vibrio cholerae CP1041(14) vcoCP1041.contig.21, whole genome shotgun sequence.	940028
NZ_ALDE01000020	Vibrio cholerae CP1041(14) vcoCP1041.contig.19, whole genome shotgun sequence.	809122
NZ_ALDE01000019	Vibrio cholerae CP1041(14) vcoCP1041.contig.18, whole genome shotgun sequence.	801314
NZ_ALDC01000012	Vibrio cholerae CP1038(11) vcoCP1038.contig.11, whole genome shotgun sequence.	970758
NZ_ALDC01000008	Vibrio cholerae CP1038(11) vcoCP1038.contig.7, whole genome shotgun sequence.	802069
NZ_ALDC01000007	Vibrio cholerae CP1038(11) vcoCP1038.contig.6, whole genome shotgun sequence.	855412
NZ_DS990137	Vibrio cholerae MO10 supercont1.2, whole genome shotgun sequence.	1035167
NZ_DS990136	Vibrio cholerae MO10 supercont1.1, whole genome shotgun sequence.	1904065
NZ_JSTU01000008	Vibrio cholerae strain 2012HC-19 NODE_88, whole genome shotgun sequence.	536400
NZ_JSTN01000008	Vibrio cholerae strain 2012HC-10 NODE_14, whole genome shotgun sequence.	536355
NZ_JSTL01000055	Vibrio cholerae strain 2012HC-07 NODE_76, whole genome shotgun sequence.	555150
NZ_JSTL01000017	Vibrio cholerae strain 2012HC-07 NODE_162, whole genome shotgun sequence.	501948
NZ_JSTL01000009	Vibrio cholerae strain 2012HC-07 NODE_269, whole genome shotgun sequence.	521320
NZ_JSUC01000008	Vibrio cholerae strain 2012HC-34 NODE_22, whole genome shotgun sequence.	536422
NZ_JSCC01000060	Vibrio cholerae strain 2010AA-143 contig_255, whole genome shotgun sequence.	555366
NZ_CWSB01000002	Vibrio cholerae strain GP160, whole genome shotgun sequence.	770851
NZ_CWSB01000001	Vibrio cholerae strain GP160, whole genome shotgun sequence.	775618
NZ_CWRV01000001	Vibrio cholerae strain 4784, whole genome shotgun sequence.	773528
NZ_CWSI01000002	Vibrio cholerae strain A29, whole genome shotgun sequence.	627027
NZ_CWSI01000001	Vibrio cholerae strain A29, whole genome shotgun sequence.	834738
NZ_KQ257371	Vibrio cholerae V51 supercont1.2, whole genome shotgun sequence.	670780
NZ_KQ257370	Vibrio cholerae V51 supercont1.1, whole genome shotgun sequence.	794645
NZ_JNEW01000035	Vibrio cholerae 2012EL-1759 scaf66, whole genome shotgun sequence.	557465
NZ_JNEW01000012	Vibrio cholerae 2012EL-1759 scaf31, whole genome shotgun sequence.	733350
NZ_JNEW01000010	Vibrio cholerae 2012EL-1759 scaf8, whole genome shotgun sequence.	696355
NZ_CP038179	Vibrio cholerae strain 2010EL-1786 chromosome 2, complete sequence.	1047683
NZ_CP038178	Vibrio cholerae strain 2010EL-1786 chromosome 1.	3053017
NZ_AXDR01000010	Vibrio cholerae HC-36A1 vcoHC36A1.contig.9, whole genome shotgun sequence.	737755
NZ_AXDR01000009	Vibrio cholerae HC-36A1 vcoHC36A1.contig.8, whole genome shotgun sequence.	908226
NZ_AXDR01000008	Vibrio cholerae HC-36A1 vcoHC36A1.contig.7, whole genome shotgun sequence.	1056623
NZ_KB662389	Vibrio cholerae O1 str. EM-1727 vcoEM1727.contig.115, whole genome shotgun sequence.	610908
NZ_JH941442	Vibrio cholerae HE-16 vcoHE16.contig.42, whole genome shotgun sequence.	903352
NZ_JH941438	Vibrio cholerae HE-16 vcoHE16.contig.38, whole genome shotgun sequence.	556801
NZ_JH941824	Vibrio cholerae HC-57A1 vcoHC57A1.contig.69, whole genome shotgun sequence.	515940
NZ_JH942403	Vibrio cholerae HC-56A1 vcoHC56A1.contig.104, whole genome shotgun sequence.	515997
NZ_JH942771	Vibrio cholerae HC-55A1 vcoHC55A1.contig.107, whole genome shotgun sequence.	515832
NZ_JH942236	Vibrio cholerae HC-52A1 vcoHC52A1.contig.151, whole genome shotgun sequence.	516291
NZ_MIZG01000083	Vibrio cholerae strain 3223-74 NODE_1_length_615239_cov_236.476_ID_1, whole genome shotgun sequence.	615239
NZ_MDST01000041	Vibrio cholerae strain S12 VCS12_contig000041_Vibrio_cholerae_strain_S-12, whole genome shotgun sequence.	582177
NZ_MDST01000010	Vibrio cholerae strain S12 VCS12_contig000010_Vibrio_cholerae_strain_S-12, whole genome shotgun sequence.	519524
NZ_MIKJ01000080	Vibrio cholerae strain MZO-2 NODE_2_length_531708_cov_250.635_ID_3, whole genome shotgun sequence.	531708
NZ_MIKJ01000072	Vibrio cholerae strain MZO-2 NODE_1_length_725735_cov_255.953_ID_1, whole genome shotgun sequence.	725735
NZ_MIKH01000048	Vibrio cholerae strain 857 NODE_2_length_593153_cov_156.394_ID_3, whole genome shotgun sequence.	593153
NZ_MIKH01000037	Vibrio cholerae strain 857 NODE_1_length_664068_cov_170.408_ID_1, whole genome shotgun sequence.	664068
NZ_MIKK01000044	Vibrio cholerae strain VC22 NODE_1_length_523846_cov_162.39_ID_1, whole genome shotgun sequence.	523846
NZ_MDYI01000011	Vibrio cholerae strain L11 L11_contig11, whole genome shotgun sequence.	931168
NZ_MDYI01000008	Vibrio cholerae strain L11 L11_contig8, whole genome shotgun sequence.	702171
NZ_KQ236721	Vibrio cholerae strain YN98296 chromosome II map unlocalized Scaffold_00003, whole genome shotgun sequence.	555393
NZ_KQ236692	Vibrio cholerae strain YN98296 chromosome I map unlocalized Scaffold_00002, whole genome shotgun sequence.	571158
NZ_KQ236691	Vibrio cholerae strain YN98296 chromosome I map unlocalized Scaffold_00001, whole genome shotgun sequence.	640960
NZ_KQ087509	Vibrio cholerae strain YN89004 chromosome I map unlocalized Scaffold_00002, whole genome shotgun sequence.	634336
NZ_KQ087508	Vibrio cholerae strain YN89004 chromosome I map unlocalized Scaffold_00001, whole genome shotgun sequence.	727532
NZ_KQ087470	Vibrio cholerae strain YN97083 chromosome II map unlocalized Scaffold_00003, whole genome shotgun sequence.	555215
NZ_KQ087445	Vibrio cholerae strain YN97083 chromosome I map unlocalized Scaffold_00002, whole genome shotgun sequence.	770727
NZ_KQ087444	Vibrio cholerae strain YN97083 chromosome I map unlocalized Scaffold_00001, whole genome shotgun sequence.	779263
NZ_KQ087382	Vibrio cholerae strain YN2011004 chromosome I map unlocalized Scaffold_00002, whole genome shotgun sequence.	632339
NZ_KQ087381	Vibrio cholerae strain YN2011004 chromosome I map unlocalized Scaffold_00001, whole genome shotgun sequence.	738798
NZ_AGUS01000010	Vibrio cholerae HC-61A1 vcoHC61A1.contig.9, whole genome shotgun sequence.	1101419
NZ_AGUS01000008	Vibrio cholerae HC-61A1 vcoHC61A1.contig.7, whole genome shotgun sequence.	799097
NZ_AGUS01000004	Vibrio cholerae HC-61A1 vcoHC61A1.contig.3, whole genome shotgun sequence.	981816
NZ_AFOQ01000009	Vibrio cholerae HE39 vcoHE39.contig.9, whole genome shotgun sequence.	1874496
NZ_AFOQ01000008	Vibrio cholerae HE39 vcoHE39.contig.8, whole genome shotgun sequence.	644573
NZ_AFOO01000018	Vibrio cholerae HCUF01 vcoHCUF01.contig.19, whole genome shotgun sequence.	858851
NZ_AFOO01000017	Vibrio cholerae HCUF01 vcoHCUF01.contig.18, whole genome shotgun sequence.	982447
NZ_AFOO01000015	Vibrio cholerae HCUF01 vcoHCUF01.contig.16, whole genome shotgun sequence.	803985
NZ_AELI01000053	Vibrio cholerae O1 str. 2010EL-1798 contig00054, whole genome shotgun sequence.	500641
NZ_AGUQ01000018	Vibrio cholerae HC-43A1 vcoHC43A1.contig.17, whole genome shotgun sequence.	1096197
NZ_AGUQ01000017	Vibrio cholerae HC-43A1 vcoHC43A1.contig.16, whole genome shotgun sequence.	974901
NZ_AGUQ01000015	Vibrio cholerae HC-43A1 vcoHC43A1.contig.14, whole genome shotgun sequence.	802007
NZ_AGUM01000011	Vibrio cholerae HC-23A1 vcoHC23A1.contig.10, whole genome shotgun sequence.	856399
NZ_AGUM01000010	Vibrio cholerae HC-23A1 vcoHC23A1.contig.9, whole genome shotgun sequence.	973396
NZ_AGUM01000007	Vibrio cholerae HC-23A1 vcoHC23A1.contig.6, whole genome shotgun sequence.	804924
NZ_AFOM01000018	Vibrio cholerae HC-49A2 vcoHC49A2.contig.17, whole genome shotgun sequence.	1095470
NZ_AFOM01000014	Vibrio cholerae HC-49A2 vcoHC49A2.contig.13, whole genome shotgun sequence.	743343
NZ_AFOM01000010	Vibrio cholerae HC-49A2 vcoHC49A2.contig.9, whole genome shotgun sequence.	977828
NZ_QXWI01000001	Vibrio cholerae strain VcCHNf9 Scaffold1, whole genome shotgun sequence.	1137322
NZ_QXWG01000001	Vibrio cholerae strain VcCHNf7 Scaffold1, whole genome shotgun sequence.	744300
NZ_QXWE01000001	Vibrio cholerae strain VcCHNf5 Scaffold1, whole genome shotgun sequence.	1135271
NZ_QXWF01000002	Vibrio cholerae strain VcCHNf6 Scaffold2, whole genome shotgun sequence.	542947
NZ_QXWF01000001	Vibrio cholerae strain VcCHNf6 Scaffold1, whole genome shotgun sequence.	1135875
NZ_QXWH01000001	Vibrio cholerae strain VcCHNf8 Scaffold1, whole genome shotgun sequence.	1135744
NC_009457	Vibrio cholerae O395 chromosome 2, complete sequence.	3024069
NC_009456	Vibrio cholerae O395 chromosome 1, complete sequence.	1108250
QXWI01000001	Vibrio cholerae strain VcCHNf9 Scaffold1, whole genome shotgun sequence.	1137322
QXWH01000001	Vibrio cholerae strain VcCHNf8 Scaffold1, whole genome shotgun sequence.	1135744
QXWG01000001	Vibrio cholerae strain VcCHNf7 Scaffold1, whole genome shotgun sequence.	744300
QXWF01000001	Vibrio cholerae strain VcCHNf6 Scaffold1, whole genome shotgun sequence.	1135875
QXWF01000002	Vibrio cholerae strain VcCHNf6 Scaffold2, whole genome shotgun sequence.	542947
QXWE01000001	Vibrio cholerae strain VcCHNf5 Scaffold1, whole genome shotgun sequence.	1135271
NZ_SSAA01000001	Vibrio cholerae O1 biovar El Tor strain M893 contig00001, whole genome shotgun sequence.	762005
SSAA01000001	Vibrio cholerae O1 biovar El Tor strain M893 contig00001, whole genome shotgun sequence.	762005
NZ_JZUB01000052	Vibrio cholerae strain InDRE 4262 chromosome II Chr2_contig52, whole genome shotgun sequence.	540775
SMZB01000001	Vibrio cholerae strain 123AZ contig00001, whole genome shotgun sequence.	520765
CP000627	Vibrio cholerae O395 chromosome 1, complete sequence.	3024069
CP000626	Vibrio cholerae O395 chromosome 2, complete sequence.	1108250
CP036500	Vibrio cholerae strain 20000 chromosome 2, complete sequence.	1110356
CP036499	Vibrio cholerae strain 20000 chromosome 1, complete sequence.	2942340
SISQ01000001	Vibrio cholerae strain IDH08148 sctg_0001_0001, whole genome shotgun sequence.	572897
SISO01000001	Vibrio cholerae strain IDH046 sctg_0001_0001, whole genome shotgun sequence.	796078
SISO01000002	Vibrio cholerae strain IDH046 sctg_0002_0001, whole genome shotgun sequence.	655623
SISO01000003	Vibrio cholerae strain IDH046 sctg_0003_0001, whole genome shotgun sequence.	636425
SDLK01000001	Vibrio cholerae strain 138_93 NODE_1_length_655805_cov_21.0154_ID_1, whole genome shotgun sequence.	655805
SDLL01000001	Vibrio cholerae strain 85_93 NODE_1_length_655818_cov_62.8964_ID_1, whole genome shotgun sequence.	655818
SDLJ01000001	Vibrio cholerae strain 179_92 NODE_1_length_735163_cov_20.9864_ID_1, whole genome shotgun sequence.	735163
RZJJ01000001	Vibrio cholerae strain 451_92 NODE_1_length_819236_cov_19.1781_ID_1, whole genome shotgun sequence.	819236
RZJL01000001	Vibrio cholerae strain 158_94 NODE_1_length_655810_cov_24.4249_ID_1, whole genome shotgun sequence.	655810
RZJI01000001	Vibrio cholerae strain 129_94 NODE_1_length_655824_cov_28.5448_ID_1, whole genome shotgun sequence.	655824
RZJF01000001	Vibrio cholerae strain 1831 NODE_1_length_555323_cov_19.672_ID_1, whole genome shotgun sequence.	555323
RZJG01000001	Vibrio cholerae strain 456_92 NODE_1_length_655808_cov_29.9774_ID_1, whole genome shotgun sequence.	655808
RZJD01000001	Vibrio cholerae strain 254_94 NODE_1_length_655809_cov_52.0373_ID_1, whole genome shotgun sequence.	655809
RZJC01000001	Vibrio cholerae strain 176_94 NODE_1_length_655818_cov_65.7754_ID_1, whole genome shotgun sequence.	655818
RZIY01000001	Vibrio cholerae strain 54_93 NODE_1_length_655815_cov_46.6177_ID_1, whole genome shotgun sequence.	655815
RZIY01000002	Vibrio cholerae strain 54_93 NODE_2_length_555218_cov_44.4068_ID_3, whole genome shotgun sequence.	555218
RZJE01000001	Vibrio cholerae strain 421_91 NODE_1_length_655763_cov_46.1058_ID_1, whole genome shotgun sequence.	655763
RZJE01000002	Vibrio cholerae strain 421_91 NODE_2_length_555237_cov_41.5233_ID_3, whole genome shotgun sequence.	555237
RZIZ01000001	Vibrio cholerae strain 222_94 NODE_1_length_655815_cov_32.379_ID_1, whole genome shotgun sequence.	655815
RZIW01000001	Vibrio cholerae strain 224_92 NODE_1_length_737157_cov_48.8801_ID_1, whole genome shotgun sequence.	737157
RZJA01000001	Vibrio cholerae strain 169_94 NODE_1_length_738870_cov_30.1991_ID_1, whole genome shotgun sequence.	738870
RZIV01000001	Vibrio cholerae strain 204_92 NODE_1_length_655573_cov_47.084_ID_1, whole genome shotgun sequence.	655573
RZIX01000001	Vibrio cholerae strain 176_93 NODE_1_length_810299_cov_26.6892_ID_1, whole genome shotgun sequence.	810299
RZIV01000002	Vibrio cholerae strain 204_92 NODE_2_length_555251_cov_45.8663_ID_3, whole genome shotgun sequence.	555251
QVPF01000001	Vibrio cholerae O1 biovar El Tor strain 138_94 NODE_1_length_655804_cov_67.2489_ID_1, whole genome shotgun sequence.	655804
QVPE01000001	Vibrio cholerae O1 biovar El Tor strain 110_94 NODE_1_length_739056_cov_103.125_ID_1, whole genome shotgun sequence.	739056
QVPF01000002	Vibrio cholerae O1 biovar El Tor strain 138_94 NODE_2_length_555178_cov_66.0559_ID_3, whole genome shotgun sequence.	555178
CP026532	Vibrio cholerae strain FORC_076 chromosome 2, complete sequence.	1058248
CP026531	Vibrio cholerae strain FORC_076 chromosome 1, complete sequence.	2963247
UWOW01000001	Vibrio cholerae strain KorC3 genome assembly, contig: VCKR3.00001, whole genome shotgun sequence.	737849
UWOW01000002	Vibrio cholerae strain KorC3 genome assembly, contig: VCKR3.00002, whole genome shotgun sequence.	636791
UWOW01000005	Vibrio cholerae strain KorC3 genome assembly, contig: VCKR3.00005, whole genome shotgun sequence.	796910
UWOX01000001	Vibrio cholerae strain KorC1 genome assembly, contig: VCKR1.00001, whole genome shotgun sequence.	737849
UWOX01000002	Vibrio cholerae strain KorC1 genome assembly, contig: VCKR1.00002, whole genome shotgun sequence.	555474
UWOX01000005	Vibrio cholerae strain KorC1 genome assembly, contig: VCKR1.00005, whole genome shotgun sequence.	628220
UWOZ01000001	Vibrio cholerae strain KorC2 genome assembly, contig: VCKR2.00001, whole genome shotgun sequence.	737849
UWOZ01000002	Vibrio cholerae strain KorC2 genome assembly, contig: VCKR2.00002, whole genome shotgun sequence.	555474
UWOZ01000005	Vibrio cholerae strain KorC2 genome assembly, contig: VCKR2.00005, whole genome shotgun sequence.	628389
UWOY01000001	Vibrio cholerae strain KorE1 genome assembly, contig: VCKSW1.00001, whole genome shotgun sequence.	737849
UWOY01000002	Vibrio cholerae strain KorE1 genome assembly, contig: VCKSW1.00002, whole genome shotgun sequence.	636791
UWOY01000005	Vibrio cholerae strain KorE1 genome assembly, contig: VCKSW1.00005, whole genome shotgun sequence.	796910
CP033515	Vibrio cholerae strain E4 chromosome 1, complete sequence.	3075249
CP033513	Vibrio cholerae strain E4 chromosome 2, complete sequence.	1046445
RHPF01000001	Vibrio cholerae strain 2011V-1043 2011V_1043_SAN4854A3.027865.utg0.tr.ro1m, whole genome shotgun sequence.	3034533
RHPF01000002	Vibrio cholerae strain 2011V-1043 2011V_1043_SAN4854A3.027865.utg1.tr.ro538748, whole genome shotgun sequence.	1077549
RHPC01000001	Vibrio cholerae strain 3523-03 3523_03_SAN5365A4.027327.utg0.fix1424147, whole genome shotgun sequence.	2924072
RHPG01000001	Vibrio cholerae strain 2011EL-1271 2011EL_1271_SAN5705A5.027717.utg0.circ.fix1243042, whole genome shotgun sequence.	3073750
RHPC01000002	Vibrio cholerae strain 3523-03 3523_03_SAN5365A4.027327.utg1.fix596596, whole genome shotgun sequence.	1193880
RHPG01000002	Vibrio cholerae strain 2011EL-1271 2011EL_1271_SAN5705A5.027717.utg1.circ.fix504218, whole genome shotgun sequence.	1007705
RHPD01000001	Vibrio cholerae strain 2015V-1126 2015V_1126_SAN5445A3.027202.utg1.circ.fix564152, whole genome shotgun sequence.	1137386
RHPD01000002	Vibrio cholerae strain 2015V-1126 2015V_1126_SAN5445A3.027202.utg0.circ.fix733997, whole genome shotgun sequence.	2883085
RHPE01000001	Vibrio cholerae strain 2015V-1118 2015V_1118_SAN4854A11.026381.utg1.circ.fix551698, whole genome shotgun sequence.	1102732
RHPE01000002	Vibrio cholerae strain 2015V-1118 2015V_1118_SAN4854A11.026381.utg0.circ.fix40417, whole genome shotgun sequence.	2927934
RHPB01000001	Vibrio cholerae strain K2802 K2802_SAN4854A7.025690.utg0.circ.fix965492, whole genome shotgun sequence.	2847035
RHPB01000002	Vibrio cholerae strain K2802 K2802_SAN4854A7.025690.utg1.circ.fix538308, whole genome shotgun sequence.	1076928
RHPA01000001	Vibrio cholerae strain O75TS O75TS_SAN5445A2.027326.utg0.tr.ro1m, whole genome shotgun sequence.	2946180
RHPA01000002	Vibrio cholerae strain O75TS O75TS_SAN5445A2.027326.utg2.tr.ro581642, whole genome shotgun sequence.	1163294
QZCU01000001	Vibrio cholerae strain D1 tig00000001, whole genome shotgun sequence.	2972076
QZCU01000002	Vibrio cholerae strain D1 tig00000005, whole genome shotgun sequence.	1159947
CP024083	Vibrio cholerae strain FORC_073 chromosome 2, complete sequence.	995003
CP024082	Vibrio cholerae strain FORC_073 chromosome 1, complete sequence.	3031091
LS997868	Vibrio cholerae strain NCTC 30 genome assembly, chromosome: 2.	1029452
LS997867	Vibrio cholerae strain NCTC 30 genome assembly, chromosome: 1.	2922904
AP018677	Vibrio cholerae V060002 DNA, complete genome.	4057041
QECR01000001	Vibrio cholerae strain OYP1C06 Vc_OYP1C06_Contig_5, whole genome shotgun sequence.	759598
QECQ01000001	Vibrio cholerae strain OYP1E12 Vc_OYP1E12_Contig_1, whole genome shotgun sequence.	666336
QECM01000001	Vibrio cholerae strain OYP2C01 Vc_OYP2C01_Contig_3, whole genome shotgun sequence.	578352
QECK01000002	Vibrio cholerae strain OYP2H11 Vc_OYP2H11_Contig_2, whole genome shotgun sequence.	524030
QECJ01000001	Vibrio cholerae strain OYP3D09 Vc_OYP3D09_Contig_1, whole genome shotgun sequence.	533072
QEBP01000001	Vibrio cholerae strain OYP6B02 Vc_OYP6B02_Contig_1, whole genome shotgun sequence.	687021
QEBN01000008	Vibrio cholerae strain OYP6D07 Vc_OYP6D07_Contig_8, whole genome shotgun sequence.	529779
QEBL01000001	Vibrio cholerae strain OYP6E05 Vc_OYP6E05_Contig_9, whole genome shotgun sequence.	536676
QEBJ01000001	Vibrio cholerae strain OYP6E09 Vc_OYP6E09_Contig_5, whole genome shotgun sequence.	568747
QEBC01000001	Vibrio cholerae strain OYP7B05 Vc_OYP7B05_Contig_1, whole genome shotgun sequence.	687026
QEBC01000002	Vibrio cholerae strain OYP7B05 Vc_OYP7B05_Contig_5, whole genome shotgun sequence.	639967
QEAW01000001	Vibrio cholerae strain OYP8A02 Vc_OYP8A02_Contig_12, whole genome shotgun sequence.	687131
QEER01000009	Vibrio cholerae strain BD01 BD1_S1_L001_R1_001contig_9_consensus, whole genome shotgun sequence.	820984
QEEO01000008	Vibrio cholerae strain BD05 BD5_S5_L001_R1_001contig_8_consensus, whole genome shotgun sequence.	546795
QEEM01000005	Vibrio cholerae strain BD12 BD12_S12_L001_R1_001contig_5_consensus, whole genome shotgun sequence.	533892
QEEJ01000005	Vibrio cholerae strain BD15 BD15_S15_L001_R1_001contig_5_consensus, whole genome shotgun sequence.	533634
QEEF01000004	Vibrio cholerae strain BD20 BD20_S20_L001_R1_001contig_4_consensus, whole genome shotgun sequence.	533660
QEED01000010	Vibrio cholerae strain BD22 BD22_S22_L001_R1_001contig_10_consensus, whole genome shotgun sequence.	532910
QEDY01000004	Vibrio cholerae strain BD27 BD27_S27_L001_R1_001contig_4_consensus, whole genome shotgun sequence.	877080
QEDY01000012	Vibrio cholerae strain BD27 BD27_S27_L001_R1_001contig_12_consensus, whole genome shotgun sequence.	558259
QEDX01000002	Vibrio cholerae strain BD28 BD28_S28_L001_R1_001contig_2_consensus, whole genome shotgun sequence.	878046
QEDX01000003	Vibrio cholerae strain BD28 BD28_S28_L001_R1_001contig_3_consensus, whole genome shotgun sequence.	614151
QEDT01000005	Vibrio cholerae strain BD32 BD32_S32_L001_R1_001contig_5_consensus, whole genome shotgun sequence.	506320
QEDR01000001	Vibrio cholerae strain BD34 BD34_S34_L001_R1_001contig_1_consensus, whole genome shotgun sequence.	584476
QEDS01000001	Vibrio cholerae strain BD33 BD33_S33_L001_R1_001contig_1_consensus, whole genome shotgun sequence.	519868
QEDQ01000001	Vibrio cholerae strain BD35 BD35_S35_L001_R1_001contig_1_consensus, whole genome shotgun sequence.	546612
QEDP01000005	Vibrio cholerae strain BD37 BD37_S37_L001_R1_001contig_5_consensus, whole genome shotgun sequence.	546891
QEDO01000001	Vibrio cholerae strain BD38 BD38_S38_L001_R1_001contig_1_consensus, whole genome shotgun sequence.	531028
QEDN01000001	Vibrio cholerae strain BD39 BD39_S39_L001_R1_001contig_1_consensus, whole genome shotgun sequence.	872536
QEDM01000010	Vibrio cholerae strain BD40 BD40_S40_L001_R1_001contig_10_consensus, whole genome shotgun sequence.	547648
QEDK01000004	Vibrio cholerae strain BD44 BD44_S44_L001_R1_001contig_4_consensus, whole genome shotgun sequence.	533468
QEDH01000012	Vibrio cholerae strain BD48 BD48_S48_L001_R1_001contig_12_consensus, whole genome shotgun sequence.	533468
QEDG01000004	Vibrio cholerae strain BD49 BD49_S49_L001_R1_001contig_4_consensus, whole genome shotgun sequence.	533428
QEDE01000001	Vibrio cholerae strain BD51 BD51_S51_L001_R1_001contig_1_consensus, whole genome shotgun sequence.	577674
QECW01000004	Vibrio cholerae strain BD60 BD60_S60_L001_R1_001contig_4_consensus, whole genome shotgun sequence.	603905
QECW01000020	Vibrio cholerae strain BD60 BD60_S60_L001_R1_001contig_20_consensus, whole genome shotgun sequence.	548932
QECV01000010	Vibrio cholerae strain BD06 BD6_S6_L001_R1_001contig_10_consensus, whole genome shotgun sequence.	683605
QECU01000003	Vibrio cholerae strain BD07 BD7_S7_L001_R1_001contig_3_consensus, whole genome shotgun sequence.	519736
QFKZ01000001	Vibrio cholerae strain 169D Contig1, whole genome shotgun sequence.	564845
QENR01000001	Vibrio cholerae O1 biovar El Tor strain Ogawa 18963 NODE_1_length_610778_cov_4.19363, whole genome shotgun sequence.	610778
LBFX01000001	Vibrio cholerae strain YB2A06 YB02_A06_contig_11_consensus, whole genome shotgun sequence.	758542
LBFW01000005	Vibrio cholerae strain YB2A05 YB02_A05_contig_5_consensus, whole genome shotgun sequence.	519624
LBFW01000015	Vibrio cholerae strain YB2A05 YB02_A05_contig_15_consensus, whole genome shotgun sequence.	521506
LBCL01000001	Vibrio cholerae strain YB1A01 YB01_A01_contig_1_consensus, whole genome shotgun sequence.	929250
LBCL01000003	Vibrio cholerae strain YB1A01 YB01_A01_contig_3_consensus, whole genome shotgun sequence.	524030
LBCL01000007	Vibrio cholerae strain YB1A01 YB01_A01_contig_7_consensus, whole genome shotgun sequence.	598193
CP006948	Vibrio cholerae O1 str. KW3 chromosome II, complete sequence.	1047660
CP006947	Vibrio cholerae O1 str. KW3 chromosome I, complete sequence.	3041360
KQ257329	Vibrio cholerae 2740-80 genomic scaffold supercont1.1, whole genome shotgun sequence.	1032592
KQ257330	Vibrio cholerae 2740-80 genomic scaffold supercont1.2, whole genome shotgun sequence.	684254
LJFG01000001	Vibrio cholerae O1 biovar El Tor strain 39 Contig1, whole genome shotgun sequence.	502148
LJFF01000001	Vibrio cholerae O1 biovar El Tor strain 31 Contig1, whole genome shotgun sequence.	575038
KQ410623	Vibrio cholerae 1587 genomic scaffold supercont1.1, whole genome shotgun sequence.	1052790
KQ410624	Vibrio cholerae 1587 genomic scaffold supercont1.2, whole genome shotgun sequence.	815660
KQ410584	Vibrio cholerae 623-39 genomic scaffold supercont1.1, whole genome shotgun sequence.	1747237
KQ410585	Vibrio cholerae 623-39 genomic scaffold supercont1.2, whole genome shotgun sequence.	1096844
KQ410586	Vibrio cholerae 623-39 genomic scaffold supercont1.3, whole genome shotgun sequence.	792114
KQ410497	Vibrio cholerae V52 genomic scaffold supercont1.1, whole genome shotgun sequence.	1076557
KQ410498	Vibrio cholerae V52 genomic scaffold supercont1.2, whole genome shotgun sequence.	523799
CWSF01000001	Vibrio cholerae genome assembly 5174_7#6, scaffold ERS013247SCcontig000001, whole genome shotgun sequence.	807506
CWSF01000002	Vibrio cholerae genome assembly 5174_7#6, scaffold ERS013247SCcontig000002, whole genome shotgun sequence.	770696
CWOQ01000001	Vibrio cholerae genome assembly 2956_6#2, scaffold ERS013258SCcontig000001, whole genome shotgun sequence.	510391
CWON01000001	Vibrio cholerae genome assembly 2956_6#1, scaffold ERS013257SCcontig000001, whole genome shotgun sequence.	510426
CWSM01000001	Vibrio cholerae genome assembly 5174_8#5, scaffold ERS013278SCcontig000001, whole genome shotgun sequence.	867666
CWSM01000002	Vibrio cholerae genome assembly 5174_8#5, scaffold ERS013278SCcontig000002, whole genome shotgun sequence.	795174
CWOY01000001	Vibrio cholerae genome assembly 4056_5#4, scaffold ERS013168SCcontig000001, whole genome shotgun sequence.	515893
CWOU01000001	Vibrio cholerae genome assembly 4056_5#2, scaffold ERS013170SCcontig000001, whole genome shotgun sequence.	560855
CWQW01000001	Vibrio cholerae genome assembly 4370_2#7, scaffold ERS013213SCcontig000001, whole genome shotgun sequence.	532772
CWQM01000001	Vibrio cholerae genome assembly 4075_3#9, scaffold ERS013139SCcontig000001, whole genome shotgun sequence.	904737
CWRJ01000001	Vibrio cholerae genome assembly 5174_5#1, scaffold ERS013265SCcontig000001, whole genome shotgun sequence.	774321
CWRJ01000002	Vibrio cholerae genome assembly 5174_5#1, scaffold ERS013265SCcontig000002, whole genome shotgun sequence.	737576
CWOD01000001	Vibrio cholerae genome assembly 2956_6#5, scaffold ERS013261SCcontig000001, whole genome shotgun sequence.	510388
CWRX01000001	Vibrio cholerae genome assembly 5174_6#6, scaffold ERS013237SCcontig000001, whole genome shotgun sequence.	572552
CWRX01000002	Vibrio cholerae genome assembly 5174_6#6, scaffold ERS013237SCcontig000002, whole genome shotgun sequence.	501986
CWQZ01000001	Vibrio cholerae genome assembly 4370_2#8, scaffold ERS013212SCcontig000001, whole genome shotgun sequence.	712512
CWRG01000001	Vibrio cholerae genome assembly 4370_3#6, scaffold ERS013226SCcontig000001, whole genome shotgun sequence.	573168
CWRG01000002	Vibrio cholerae genome assembly 4370_3#6, scaffold ERS013226SCcontig000002, whole genome shotgun sequence.	502020
CWRU01000001	Vibrio cholerae genome assembly 5174_6#3, scaffold ERS013234SCcontig000001, whole genome shotgun sequence.	529357
CWRR01000001	Vibrio cholerae genome assembly 5174_6#10, scaffold ERS013241SCcontig000001, whole genome shotgun sequence.	737550
CWRR01000002	Vibrio cholerae genome assembly 5174_6#10, scaffold ERS013241SCcontig000002, whole genome shotgun sequence.	581192
CWRL01000001	Vibrio cholerae genome assembly 5174_5#4, scaffold ERS013268SCcontig000001, whole genome shotgun sequence.	832146
CWRL01000002	Vibrio cholerae genome assembly 5174_5#4, scaffold ERS013268SCcontig000002, whole genome shotgun sequence.	705396
CWRW01000001	Vibrio cholerae genome assembly 5174_6#5, scaffold ERS013236SCcontig000001, whole genome shotgun sequence.	664524
CWRW01000002	Vibrio cholerae genome assembly 5174_6#5, scaffold ERS013236SCcontig000002, whole genome shotgun sequence.	501993
CWQP01000001	Vibrio cholerae genome assembly 4370_2#3, scaffold ERS013217SCcontig000001, whole genome shotgun sequence.	573462
CWNK01000001	Vibrio cholerae genome assembly 5174_7#1, scaffold ERS013242SCcontig000001, whole genome shotgun sequence.	737568
CWNK01000002	Vibrio cholerae genome assembly 5174_7#1, scaffold ERS013242SCcontig000002, whole genome shotgun sequence.	627653
CWNK01000003	Vibrio cholerae genome assembly 5174_7#1, scaffold ERS013242SCcontig000003, whole genome shotgun sequence.	627116
CWSN01000001	Vibrio cholerae genome assembly 5174_8#6, scaffold ERS013279SCcontig000001, whole genome shotgun sequence.	535641
CWNW01000001	Vibrio cholerae genome assembly 4056_2#2, scaffold ERS013134SCcontig000001, whole genome shotgun sequence.	536100
CWQL01000001	Vibrio cholerae genome assembly 4075_3#5, scaffold ERS013143SCcontig000001, whole genome shotgun sequence.	535788
CWSK01000001	Vibrio cholerae genome assembly 5174_8#2, scaffold ERS013275SCcontig000001, whole genome shotgun sequence.	737588
CWSK01000002	Vibrio cholerae genome assembly 5174_8#2, scaffold ERS013275SCcontig000002, whole genome shotgun sequence.	557065
CWSG01000001	Vibrio cholerae genome assembly 5174_7#5, scaffold ERS013246SCcontig000001, whole genome shotgun sequence.	845307
CWSG01000002	Vibrio cholerae genome assembly 5174_7#5, scaffold ERS013246SCcontig000002, whole genome shotgun sequence.	770673
CWNL01000001	Vibrio cholerae genome assembly 5174_7#9, scaffold ERS013250SCcontig000001, whole genome shotgun sequence.	796136
CWNN01000001	Vibrio cholerae genome assembly 4056_2#8, scaffold ERS013128SCcontig000001, whole genome shotgun sequence.	591263
CWRH01000001	Vibrio cholerae genome assembly 4370_3#7, scaffold ERS013225SCcontig000001, whole genome shotgun sequence.	574043
CWPW01000001	Vibrio cholerae genome assembly 4056_7#8, scaffold ERS013188SCcontig000001, whole genome shotgun sequence.	615347
CWSB01000001	Vibrio cholerae genome assembly 5174_7#2, scaffold ERS013243SCcontig000001, whole genome shotgun sequence.	775618
CWSB01000002	Vibrio cholerae genome assembly 5174_7#2, scaffold ERS013243SCcontig000002, whole genome shotgun sequence.	770851
CWNP01000001	Vibrio cholerae genome assembly 4056_2#11, scaffold ERS013125SCcontig000001, whole genome shotgun sequence.	738983
CWNP01000002	Vibrio cholerae genome assembly 4056_2#11, scaffold ERS013125SCcontig000002, whole genome shotgun sequence.	537209
CWOB01000001	Vibrio cholerae genome assembly 4056_6#5, scaffold ERS013179SCcontig000001, whole genome shotgun sequence.	537036
CWSL01000001	Vibrio cholerae genome assembly 5174_8#4, scaffold ERS013277SCcontig000001, whole genome shotgun sequence.	760816
CWSL01000002	Vibrio cholerae genome assembly 5174_8#4, scaffold ERS013277SCcontig000002, whole genome shotgun sequence.	680911
CWPX01000001	Vibrio cholerae genome assembly 4056_7#9, scaffold ERS013187SCcontig000001, whole genome shotgun sequence.	797200
CWRP01000001	Vibrio cholerae genome assembly 5174_5#7, scaffold ERS013271SCcontig000001, whole genome shotgun sequence.	555557
CWRP01000002	Vibrio cholerae genome assembly 5174_5#7, scaffold ERS013271SCcontig000002, whole genome shotgun sequence.	535797
CWSO01000001	Vibrio cholerae genome assembly 5174_8#7, scaffold ERS013280SCcontig000001, whole genome shotgun sequence.	923308
CWSO01000002	Vibrio cholerae genome assembly 5174_8#7, scaffold ERS013280SCcontig000002, whole genome shotgun sequence.	532355
CWSC01000001	Vibrio cholerae genome assembly 5174_7#3, scaffold ERS013244SCcontig000001, whole genome shotgun sequence.	737233
CWSC01000002	Vibrio cholerae genome assembly 5174_7#3, scaffold ERS013244SCcontig000002, whole genome shotgun sequence.	572456
CWSH01000001	Vibrio cholerae genome assembly 5174_7#8, scaffold ERS013249SCcontig000001, whole genome shotgun sequence.	996446
CWSH01000002	Vibrio cholerae genome assembly 5174_7#8, scaffold ERS013249SCcontig000002, whole genome shotgun sequence.	737579
CWOK01000001	Vibrio cholerae genome assembly 4056_6#9, scaffold ERS013175SCcontig000001, whole genome shotgun sequence.	525627
CWOJ01000001	Vibrio cholerae genome assembly 4056_2#5, scaffold ERS013131SCcontig000001, whole genome shotgun sequence.	538623
CWPS01000001	Vibrio cholerae genome assembly 4056_7#5, scaffold ERS013191SCcontig000001, whole genome shotgun sequence.	538802
CWRQ01000001	Vibrio cholerae genome assembly 5174_5#9, scaffold ERS013273SCcontig000001, whole genome shotgun sequence.	737563
CWRQ01000002	Vibrio cholerae genome assembly 5174_5#9, scaffold ERS013273SCcontig000002, whole genome shotgun sequence.	573407
CWQS01000001	Vibrio cholerae genome assembly 4075_3#6, scaffold ERS013142SCcontig000001, whole genome shotgun sequence.	512519
CWOE01000001	Vibrio cholerae genome assembly 4056_6#3, scaffold ERS013181SCcontig000001, whole genome shotgun sequence.	538593
CWNY01000001	Vibrio cholerae genome assembly 4056_6#7, scaffold ERS013177SCcontig000001, whole genome shotgun sequence.	539967
CWPR01000001	Vibrio cholerae genome assembly 4056_7#4, scaffold ERS013192SCcontig000001, whole genome shotgun sequence.	513521
CWQG01000001	Vibrio cholerae genome assembly 4056_8#6, scaffold ERS013202SCcontig000001, whole genome shotgun sequence.	567445
CWQD01000001	Vibrio cholerae genome assembly 4056_8#2, scaffold ERS013206SCcontig000001, whole genome shotgun sequence.	542385
CWPO01000001	Vibrio cholerae genome assembly 4056_7#10, scaffold ERS013186SCcontig000001, whole genome shotgun sequence.	510851
LGOU01000015	Vibrio cholerae O1 strain NHCM-054 contig15, whole genome shotgun sequence.	555301
LGOU01000028	Vibrio cholerae O1 strain NHCM-054 contig28, whole genome shotgun sequence.	600561
LGOT01000005	Vibrio cholerae O1 strain NHCM-053 contig5, whole genome shotgun sequence.	573334
LGOQ01000080	Vibrio cholerae O1 strain NHCM-045 contig81, whole genome shotgun sequence.	535888
LGOM01000070	Vibrio cholerae O1 strain NHCM-033 contig71, whole genome shotgun sequence.	600706
LGOJ01000065	Vibrio cholerae O1 strain NHCM-016A Contig66, whole genome shotgun sequence.	535896
LGOH01000034	Vibrio cholerae O1 strain NHCM-012 Contig34, whole genome shotgun sequence.	600963
LGOE01000001	Vibrio cholerae O1 strain NHCM-03 Contig1, whole genome shotgun sequence.	515927
LGOE01000019	Vibrio cholerae O1 strain NHCM-03 Contig20, whole genome shotgun sequence.	600015
LGOD01000026	Vibrio cholerae O1 strain NHCM-02 Contig26, whole genome shotgun sequence.	599882
LGOD01000046	Vibrio cholerae O1 strain NHCM-02 Contig47, whole genome shotgun sequence.	555653
LGOB01000029	Vibrio cholerae O1 strain NHCC-083 Contig30, whole genome shotgun sequence.	600692
LGOA01000002	Vibrio cholerae O1 strain NHCC-081 Contig2, whole genome shotgun sequence.	600689
CWNW01000002	Vibrio cholerae genome assembly 4056_2#2, scaffold ERS013134SCcontig000002, whole genome shotgun sequence.	502800
CWRM01000001	Vibrio cholerae genome assembly 5174_5#3, scaffold ERS013267SCcontig000001, whole genome shotgun sequence.	841993
CWRM01000002	Vibrio cholerae genome assembly 5174_5#3, scaffold ERS013267SCcontig000002, whole genome shotgun sequence.	738731
CWQO01000001	Vibrio cholerae genome assembly 4370_2#2, scaffold ERS013218SCcontig000001, whole genome shotgun sequence.	593257
CWQO01000002	Vibrio cholerae genome assembly 4370_2#2, scaffold ERS013218SCcontig000002, whole genome shotgun sequence.	503120
CWOC01000001	Vibrio cholerae genome assembly 2956_6#4, scaffold ERS013260SCcontig000001, whole genome shotgun sequence.	599368
CWRO01000001	Vibrio cholerae genome assembly 5174_5#5, scaffold ERS013269SCcontig000001, whole genome shotgun sequence.	775395
CWRO01000002	Vibrio cholerae genome assembly 5174_5#5, scaffold ERS013269SCcontig000002, whole genome shotgun sequence.	501556
CWRT01000001	Vibrio cholerae genome assembly 5174_6#2, scaffold ERS013233SCcontig000001, whole genome shotgun sequence.	942937
CWRT01000002	Vibrio cholerae genome assembly 5174_6#2, scaffold ERS013233SCcontig000002, whole genome shotgun sequence.	705516
CWSA01000001	Vibrio cholerae genome assembly 5174_6#9, scaffold ERS013240SCcontig000001, whole genome shotgun sequence.	706827
CWSA01000002	Vibrio cholerae genome assembly 5174_6#9, scaffold ERS013240SCcontig000002, whole genome shotgun sequence.	636495
CWRK01000001	Vibrio cholerae genome assembly 5174_5#2, scaffold ERS013266SCcontig000001, whole genome shotgun sequence.	832753
CWRK01000002	Vibrio cholerae genome assembly 5174_5#2, scaffold ERS013266SCcontig000002, whole genome shotgun sequence.	706658
CWSQ01000001	Vibrio cholerae genome assembly 5174_8#9, scaffold ERS013282SCcontig000001, whole genome shotgun sequence.	824744
CWSQ01000002	Vibrio cholerae genome assembly 5174_8#9, scaffold ERS013282SCcontig000002, whole genome shotgun sequence.	610072
CWSQ01000003	Vibrio cholerae genome assembly 5174_8#9, scaffold ERS013282SCcontig000003, whole genome shotgun sequence.	520146
CWNS01000001	Vibrio cholerae genome assembly 4056_2#12, scaffold ERS013135SCcontig000001, whole genome shotgun sequence.	556050
CWNS01000002	Vibrio cholerae genome assembly 4056_2#12, scaffold ERS013135SCcontig000002, whole genome shotgun sequence.	527790
CWRS01000001	Vibrio cholerae genome assembly 5174_6#1, scaffold ERS013232SCcontig000001, whole genome shotgun sequence.	738876
CWRS01000002	Vibrio cholerae genome assembly 5174_6#1, scaffold ERS013232SCcontig000002, whole genome shotgun sequence.	548784
CWNU01000001	Vibrio cholerae genome assembly 4056_2#1, scaffold ERS013124SCcontig000001, whole genome shotgun sequence.	591787
CWNU01000002	Vibrio cholerae genome assembly 4056_2#1, scaffold ERS013124SCcontig000002, whole genome shotgun sequence.	555972
CWRY01000001	Vibrio cholerae genome assembly 5174_6#7, scaffold ERS013238SCcontig000001, whole genome shotgun sequence.	706343
CWRY01000002	Vibrio cholerae genome assembly 5174_6#7, scaffold ERS013238SCcontig000002, whole genome shotgun sequence.	595130
CWRN01000001	Vibrio cholerae genome assembly 5174_5#6, scaffold ERS013270SCcontig000001, whole genome shotgun sequence.	899585
CWRN01000002	Vibrio cholerae genome assembly 5174_5#6, scaffold ERS013270SCcontig000002, whole genome shotgun sequence.	502066
CWSE01000001	Vibrio cholerae genome assembly 5174_7#4, scaffold ERS013245SCcontig000001, whole genome shotgun sequence.	770697
CWSE01000002	Vibrio cholerae genome assembly 5174_7#4, scaffold ERS013245SCcontig000002, whole genome shotgun sequence.	611630
CWSJ01000001	Vibrio cholerae genome assembly 5174_7#7, scaffold ERS013248SCcontig000001, whole genome shotgun sequence.	665014
CWQK01000001	Vibrio cholerae genome assembly 4075_3#2, scaffold ERS013146SCcontig000001, whole genome shotgun sequence.	736340
CWRV01000001	Vibrio cholerae genome assembly 5174_6#4, scaffold ERS013235SCcontig000001, whole genome shotgun sequence.	773528
CWOA01000001	Vibrio cholerae genome assembly 4056_2#7, scaffold ERS013129SCcontig000001, whole genome shotgun sequence.	592220
CWNR01000001	Vibrio cholerae genome assembly 4056_2#9, scaffold ERS013127SCcontig000001, whole genome shotgun sequence.	557081
CWNR01000002	Vibrio cholerae genome assembly 4056_2#9, scaffold ERS013127SCcontig000002, whole genome shotgun sequence.	536818
CWNR01000003	Vibrio cholerae genome assembly 4056_2#9, scaffold ERS013127SCcontig000003, whole genome shotgun sequence.	506800
CWRZ01000001	Vibrio cholerae genome assembly 5174_6#8, scaffold ERS013239SCcontig000001, whole genome shotgun sequence.	634036
CWRZ01000002	Vibrio cholerae genome assembly 5174_6#8, scaffold ERS013239SCcontig000002, whole genome shotgun sequence.	627090
CWSP01000001	Vibrio cholerae genome assembly 5174_8#8, scaffold ERS013281SCcontig000001, whole genome shotgun sequence.	636216
CWSP01000002	Vibrio cholerae genome assembly 5174_8#8, scaffold ERS013281SCcontig000002, whole genome shotgun sequence.	503507
CWNQ01000001	Vibrio cholerae genome assembly 4056_6#2, scaffold ERS013182SCcontig000001, whole genome shotgun sequence.	771923
CWNQ01000002	Vibrio cholerae genome assembly 4056_6#2, scaffold ERS013182SCcontig000002, whole genome shotgun sequence.	556273
CWNT01000001	Vibrio cholerae genome assembly 4056_2#6, scaffold ERS013130SCcontig000001, whole genome shotgun sequence.	739030
CWNT01000002	Vibrio cholerae genome assembly 4056_2#6, scaffold ERS013130SCcontig000002, whole genome shotgun sequence.	536777
CWQI01000001	Vibrio cholerae genome assembly 4075_3#3, scaffold ERS013145SCcontig000001, whole genome shotgun sequence.	707981
CWQI01000002	Vibrio cholerae genome assembly 4075_3#3, scaffold ERS013145SCcontig000002, whole genome shotgun sequence.	577441
CWNM01000001	Vibrio cholerae genome assembly 5174_8#3, scaffold ERS013276SCcontig000001, whole genome shotgun sequence.	737211
CWSD01000001	Vibrio cholerae genome assembly 5174_7#10, scaffold ERS013251SCcontig000001, whole genome shotgun sequence.	737138
CWSI01000001	Vibrio cholerae genome assembly 5174_8#1, scaffold ERS013274SCcontig000001, whole genome shotgun sequence.	834738
CWSI01000002	Vibrio cholerae genome assembly 5174_8#1, scaffold ERS013274SCcontig000002, whole genome shotgun sequence.	627027
NTCB01000001	Vibrio cholerae strain S042100 NODE_1_length_605533_cov_296.786_ID_6443, whole genome shotgun sequence.	605533
NTCB01000002	Vibrio cholerae strain S042100 NODE_2_length_535912_cov_256.563_ID_8018, whole genome shotgun sequence.	535912
NTBP01000001	Vibrio cholerae strain 330590 NODE_1_length_535888_cov_295.285_ID_53639, whole genome shotgun sequence.	535888
NTBM01000001	Vibrio cholerae strain 220075-6 NODE_1_length_604831_cov_450.785_ID_56655, whole genome shotgun sequence.	604831
NTBJ01000001	Vibrio cholerae strain S002506 NODE_1_length_604907_cov_329.137_ID_59414, whole genome shotgun sequence.	604907
CP024163	Vibrio cholerae strain E7946 chromosome 2, complete sequence.	1070502
CP024162	Vibrio cholerae strain E7946 chromosome 1, complete sequence.	2992571
LT907990	Vibrio cholerae strain A19 genome assembly, chromosome: 2.	1072319
LT907989	Vibrio cholerae strain A19 genome assembly, chromosome: 1.	2961182
ATNJ01000001	Vibrio cholerae VC0101557 contig0001, whole genome shotgun sequence.	555052
ATNJ01000046	Vibrio cholerae VC0101557 contig0046, whole genome shotgun sequence.	925929
ATNJ01000048	Vibrio cholerae VC0101557 contig0048, whole genome shotgun sequence.	737517
CP016988	Vibrio cholerae strain FORC_055 chromosome 2, complete sequence.	1067461
CP016987	Vibrio cholerae strain FORC_055 chromosome 1, complete sequence.	3028272
NMTM01000001	Vibrio cholerae strain OYP2C05 Vc_OYP2C05_Contig_8, whole genome shotgun sequence.	539531
NMTK01000001	Vibrio cholerae strain OYP2E01 Vc_OYP2E01_Contig_1, whole genome shotgun sequence.	963498
NMTE01000001	Vibrio cholerae strain OYP4H11 Vc_OYP4H11_Contig_4, whole genome shotgun sequence.	687131
NEDY01000001	Vibrio cholerae strain M1344 contig00001, whole genome shotgun sequence.	523048
NDXP01000001	Vibrio cholerae strain 114 contig00001, whole genome shotgun sequence.	558365
NDXM01000001	Vibrio cholerae strain 5 contig00001, whole genome shotgun sequence.	581452
NDXN01000001	Vibrio cholerae strain 28 contig00001, whole genome shotgun sequence.	679348
NDXN01000002	Vibrio cholerae strain 28 contig00002, whole genome shotgun sequence.	554796
NGQZ01000001	Vibrio cholerae O139 strain FC1105 NODE_1_length_737002_cov_44.5787_ID_1, whole genome shotgun sequence.	737002
NGQY01000001	Vibrio cholerae O139 strain FC1225 NODE_1_length_737035_cov_53.5237_ID_1, whole genome shotgun sequence.	737035
NGQX01000001	Vibrio cholerae O139 strain FC1341 NODE_1_length_737045_cov_46.8441_ID_1, whole genome shotgun sequence.	737045
NGQX01000002	Vibrio cholerae O139 strain FC1341 NODE_2_length_571673_cov_43.8778_ID_3, whole genome shotgun sequence.	571673
NGQW01000001	Vibrio cholerae O139 strain FC1384 NODE_1_length_737003_cov_61.4828_ID_1, whole genome shotgun sequence.	737003
NGQV01000001	Vibrio cholerae O139 strain FC1817 NODE_1_length_770218_cov_45.2249_ID_1, whole genome shotgun sequence.	770218
NGQV01000002	Vibrio cholerae O139 strain FC1817 NODE_2_length_555248_cov_40.6945_ID_3, whole genome shotgun sequence.	555248
NGQU01000001	Vibrio cholerae O139 strain FC1877 NODE_1_length_594569_cov_58.7046_ID_1, whole genome shotgun sequence.	594569
NGQT01000001	Vibrio cholerae O139 strain FC2271 NODE_1_length_737120_cov_53.2737_ID_1, whole genome shotgun sequence.	737120
NGQR01000001	Vibrio cholerae O139 strain FC3611a NODE_1_length_571672_cov_52.2883_ID_1, whole genome shotgun sequence.	571672
NGQS01000001	Vibrio cholerae O139 strain FC2273 NODE_1_length_655754_cov_48.8685_ID_1, whole genome shotgun sequence.	655754
NGQQ01000001	Vibrio cholerae O139 strain FC3611b NODE_1_length_771201_cov_59.7684_ID_1, whole genome shotgun sequence.	771201
NGQQ01000002	Vibrio cholerae O139 strain FC3611b NODE_2_length_555343_cov_52.8497_ID_3, whole genome shotgun sequence.	555343
MWID01000046	Vibrio cholerae strain CISM_0005 NODE_1_length_537411_cov_58.7996_ID_1, whole genome shotgun sequence.	537411
MWIC01000021	Vibrio cholerae strain CISM_0008 NODE_1_length_537419_cov_49.7346_ID_1, whole genome shotgun sequence.	537419
MWIB01000098	Vibrio cholerae strain CISM_0010 NODE_1_length_583623_cov_69.9832_ID_1, whole genome shotgun sequence.	583623
MWHZ01000055	Vibrio cholerae strain CISM_0015 NODE_1_length_502164_cov_19.5305_ID_1, whole genome shotgun sequence.	502164
MWHY01000087	Vibrio cholerae strain CISM_0016 NODE_1_length_537415_cov_42.468_ID_1, whole genome shotgun sequence.	537415
MWHX01000076	Vibrio cholerae strain CISM_0017 NODE_1_length_537411_cov_39.7378_ID_1, whole genome shotgun sequence.	537411
MWHT01000006	Vibrio cholerae strain CISM_0035 NODE_1_length_600694_cov_43.8737_ID_1, whole genome shotgun sequence.	600694
MWHS01000013	Vibrio cholerae strain CISM_0074 NODE_2_length_555296_cov_30.243_ID_3, whole genome shotgun sequence.	555296
MWHR01000028	Vibrio cholerae strain CISM_0079 NODE_1_length_600686_cov_25.1218_ID_1, whole genome shotgun sequence.	600686
MWHS01000095	Vibrio cholerae strain CISM_0074 NODE_1_length_604677_cov_28.733_ID_1, whole genome shotgun sequence.	604677
MWHR01000095	Vibrio cholerae strain CISM_0079 NODE_2_length_555296_cov_26.5047_ID_3, whole genome shotgun sequence.	555296
MWHQ01000060	Vibrio cholerae strain CISM_0091 NODE_1_length_537419_cov_48.0447_ID_1, whole genome shotgun sequence.	537419
MWHO01000027	Vibrio cholerae strain CISM_100 NODE_1_length_637960_cov_23.3083_ID_1, whole genome shotgun sequence.	637960
MWHP01000112	Vibrio cholerae strain CISM_091 NODE_1_length_537411_cov_54.8262_ID_1, whole genome shotgun sequence.	537411
MWHN01000014	Vibrio cholerae strain CISM_1019828.5 NODE_1_length_535908_cov_45.0131_ID_1, whole genome shotgun sequence.	535908
MSGJ01000001	Vibrio cholerae strain TEM/10/01-002 NODE_1_length_501192_cov_304.979_ID_793, whole genome shotgun sequence.	501192
MSGG01000001	Vibrio cholerae strain 11S NODE_1_length_501194_cov_195.915_ID_791, whole genome shotgun sequence.	501194
MSGE01000001	Vibrio cholerae strain O6MU NODE_1_length_501192_cov_212.26_ID_867, whole genome shotgun sequence.	501192
MSFA01000001	Vibrio cholerae strain 5Mo NODE_1_length_501192_cov_181.979_ID_817, whole genome shotgun sequence.	501192
MSEW01000001	Vibrio cholerae strain 2Mo NODE_1_length_501194_cov_193.063_ID_807, whole genome shotgun sequence.	501194
MSEV01000001	Vibrio cholerae strain O7MU NODE_3_length_572885_cov_40.5038_ID_5196, whole genome shotgun sequence.	572885
MSET01000001	Vibrio cholerae strain 9Mo NODE_1_length_501192_cov_209.485_ID_801, whole genome shotgun sequence.	501192
MSER01000001	Vibrio cholerae strain O3S NODE_1_length_501192_cov_194.99_ID_815, whole genome shotgun sequence.	501192
MSEQ01000001	Vibrio cholerae strain O3MU NODE_3_length_535888_cov_88.0245_ID_6956, whole genome shotgun sequence.	535888
MSEM01000001	Vibrio cholerae strain 1Mo NODE_1_length_501192_cov_192.846_ID_797, whole genome shotgun sequence.	501192
MOLM01000017	Vibrio cholerae strain DL4215 AB_SE_12_CTTGTA_L008_R2_001_(paired)_contig_17, whole genome shotgun sequence.	752156
MIKJ01000072	Vibrio cholerae strain MZO-2 NODE_1_length_725735_cov_255.953_ID_1, whole genome shotgun sequence.	725735
MIKJ01000080	Vibrio cholerae strain MZO-2 NODE_2_length_531708_cov_250.635_ID_3, whole genome shotgun sequence.	531708
CP013320	Vibrio cholerae strain NCTC9420 chromosome 2, complete sequence.	1068097
CP013319	Vibrio cholerae strain NCTC9420 chromosome 1, complete sequence.	3008486
CP013318	Vibrio cholerae strain NCTC5395 chromosome 2, complete sequence.	1188831
CP013317	Vibrio cholerae strain NCTC5395 chromosome 1, complete sequence.	2981414
CP013316	Vibrio cholerae strain M2140 chromosome 2, complete sequence.	1075375
CP013315	Vibrio cholerae strain M2140 chromosome 1, complete sequence.	2939488
CP013314	Vibrio cholerae strain E9120 chromosome 2, complete sequence.	1105026
CP013313	Vibrio cholerae strain E9120 chromosome 1, complete sequence.	2961701
CP013312	Vibrio cholerae strain E1320 chromosome 2, complete sequence.	1158995
CP013311	Vibrio cholerae strain E1320, complete sequence.	2951445
CP013310	Vibrio cholerae strain E1162 chromosome 2, complete sequence.	1114337
CP013309	Vibrio cholerae strain E1162 chromosome 1, complete sequence.	2996535
CP013308	Vibrio cholerae strain E506 chromosome 2, complete sequence.	1092607
CP013307	Vibrio cholerae strain E506 chromosome 1, complete sequence.	2969901
CP013306	Vibrio cholerae strain CRC1106 chromosome 2, complete sequence.	1100107
CP013305	Vibrio cholerae strain CRC1106 chromosome 1, complete sequence.	2999012
CP013304	Vibrio cholerae strain CRC711 chromosome 2, complete sequence.	1064265
CP013303	Vibrio cholerae strain CRC711 chromosome 1, complete sequence.	2993255
CP013302	Vibrio cholerae strain C5 chromosome 2, complete sequence.	1105843
CP013301	Vibrio cholerae strain C5 chromosome 1, complete sequence.	2996195
CP013014	Vibrio cholerae strain Env-390 chromosome 2, complete sequence.	2925021
CP013013	Vibrio cholerae strain Env-390 chromosome 1, complete sequence.	1125906
CP012998	Vibrio cholerae strain 2012Env-9 chromosome 2, complete sequence.	2937102
CP012997	Vibrio cholerae strain 2012Env-9 chromosome 1, complete sequence.	1124711
MIPK01000086	Vibrio cholerae strain TP NODE_1_length_516971_cov_170.007_ID_1, whole genome shotgun sequence.	516971
MIPJ01000065	Vibrio cholerae strain SIO NODE_1_length_509841_cov_140.957_ID_1, whole genome shotgun sequence.	509841
MIPF01000100	Vibrio cholerae strain 3225-74 NODE_1_length_1172067_cov_258.9_ID_1, whole genome shotgun sequence.	1172067
MIPE01000074	Vibrio cholerae strain 2523-87 NODE_1_length_749427_cov_172.461_ID_1, whole genome shotgun sequence.	749427
MIPB01000076	Vibrio cholerae strain 2479-86 NODE_1_length_749402_cov_193.356_ID_1, whole genome shotgun sequence.	749402
MIPA01000027	Vibrio cholerae strain 692-79 NODE_1_length_651176_cov_236.434_ID_1, whole genome shotgun sequence.	651176
MIPB01000087	Vibrio cholerae strain 2479-86 NODE_2_length_674467_cov_188.495_ID_3, whole genome shotgun sequence.	674467
MIPA01000038	Vibrio cholerae strain 692-79 NODE_2_length_592649_cov_221.451_ID_3, whole genome shotgun sequence.	592649
MIOZ01000052	Vibrio cholerae strain 3272-78 NODE_1_length_1394244_cov_241.346_ID_1, whole genome shotgun sequence.	1394244
AP014525	Vibrio cholerae MS6 DNA, complete genome, chromosome 2.	1093973
AP014524	Vibrio cholerae MS6 DNA, complete genome, chromosome 1.	2936971
MIZG01000083	Vibrio cholerae strain 3223-74 NODE_1_length_615239_cov_236.476_ID_1, whole genome shotgun sequence.	615239
MDST01000010	Vibrio cholerae strain S12 VCS12_contig000010_Vibrio_cholerae_strain_S-12, whole genome shotgun sequence.	519524
LGOB01000057	Vibrio cholerae O1 strain NHCC-083 Contig58, whole genome shotgun sequence.	555307
LGOA01000077	Vibrio cholerae O1 strain NHCC-081 Contig78, whole genome shotgun sequence.	555305
LGNX01000086	Vibrio cholerae O1 strain NHCC-079 Contig87, whole genome shotgun sequence.	637947
LGNS01000012	Vibrio cholerae O1 strain NHCC-021 Contig12, whole genome shotgun sequence.	505701
LGNT01000062	Vibrio cholerae O1 strain NHCC-042 Contig63, whole genome shotgun sequence.	637948
LGNQ01000032	Vibrio cholerae O1 strain NHCC-011 Contig32, whole genome shotgun sequence.	600696
LGNO01000003	Vibrio cholerae O1 strain NHCC-05 Contig3, whole genome shotgun sequence.	506082
LGNQ01000083	Vibrio cholerae O1 strain NHCC-011 Contig84, whole genome shotgun sequence.	555319
LGNM01000069	Vibrio cholerae O1 strain EM-1690 contig70, whole genome shotgun sequence.	535916
LGNJ01000022	Vibrio cholerae O1 strain EM-1654 contig22, whole genome shotgun sequence.	600690
LGNJ01000028	Vibrio cholerae O1 strain EM-1654 contig28, whole genome shotgun sequence.	515079
LGNH01000007	Vibrio cholerae O1 strain EM-1626 contig7, whole genome shotgun sequence.	555814
LGNI01000023	Vibrio cholerae O1 strain EM-1652A contig24, whole genome shotgun sequence.	638007
LGNH01000042	Vibrio cholerae O1 strain EM-1626 contig42, whole genome shotgun sequence.	599886
LGNI01000044	Vibrio cholerae O1 strain EM-1652A contig45, whole genome shotgun sequence.	555271
KQ257370	Vibrio cholerae V51 genomic scaffold supercont1.1, whole genome shotgun sequence.	794645
KQ257371	Vibrio cholerae V51 genomic scaffold supercont1.2, whole genome shotgun sequence.	670780
KQ257331	Vibrio cholerae 2740-80 genomic scaffold supercont1.3, whole genome shotgun sequence.	610857
KQ257284	Vibrio cholerae MZO-3 genomic scaffold supercont1.1, whole genome shotgun sequence.	1403656
KQ257285	Vibrio cholerae MZO-3 genomic scaffold supercont1.2, whole genome shotgun sequence.	1096293
KQ257251	Vibrio cholerae AM-19226 genomic scaffold supercont1.1, whole genome shotgun sequence.	1427372
KQ257252	Vibrio cholerae AM-19226 genomic scaffold supercont1.2, whole genome shotgun sequence.	1094818
KQ257215	Vibrio cholerae MZO-2 genomic scaffold supercont1.1, whole genome shotgun sequence.	1033040
KQ257216	Vibrio cholerae MZO-2 genomic scaffold supercont1.2, whole genome shotgun sequence.	978841
KQ257217	Vibrio cholerae MZO-2 genomic scaffold supercont1.3, whole genome shotgun sequence.	535873
AAUT02000013	Vibrio cholerae 2740-80 cont1.13, whole genome shotgun sequence.	609033
AATY02000016	Vibrio cholerae AM-19226 cont1.16, whole genome shotgun sequence.	778938
AAUU02000005	Vibrio cholerae MZO-3 cont1.5, whole genome shotgun sequence.	609414
AAWF02000004	Vibrio cholerae MZO-2 cont1.4, whole genome shotgun sequence.	594676
AAWF02000010	Vibrio cholerae MZO-2 cont1.10, whole genome shotgun sequence.	517616
KQ236691	Vibrio cholerae strain YN98296 chromosome I unlocalized genomic scaffold Scaffold_00001, whole genome shotgun sequence.	640960
KQ236692	Vibrio cholerae strain YN98296 chromosome I unlocalized genomic scaffold Scaffold_00002, whole genome shotgun sequence.	571158
KQ236721	Vibrio cholerae strain YN98296 chromosome II unlocalized genomic scaffold Scaffold_00003, whole genome shotgun sequence.	555393
CP007655	Vibrio cholerae strain TSY216 chromosome 3, complete sequence.	896006
CP007654	Vibrio cholerae strain TSY216 chromosome 2, complete sequence.	1051284
CP007653	Vibrio cholerae strain TSY216 chromosome 1, complete sequence.	3053204
KQ087508	Vibrio cholerae strain YN89004 chromosome I unlocalized genomic scaffold Scaffold_00001, whole genome shotgun sequence.	727532
KQ087509	Vibrio cholerae strain YN89004 chromosome I unlocalized genomic scaffold Scaffold_00002, whole genome shotgun sequence.	634336
KQ087444	Vibrio cholerae strain YN97083 chromosome I unlocalized genomic scaffold Scaffold_00001, whole genome shotgun sequence.	779263
KQ087445	Vibrio cholerae strain YN97083 chromosome I unlocalized genomic scaffold Scaffold_00002, whole genome shotgun sequence.	770727
KQ087470	Vibrio cholerae strain YN97083 chromosome II unlocalized genomic scaffold Scaffold_00003, whole genome shotgun sequence.	555215
KQ087381	Vibrio cholerae strain YN2011004 chromosome I unlocalized genomic scaffold Scaffold_00001, whole genome shotgun sequence.	738798
KQ087382	Vibrio cholerae strain YN2011004 chromosome I unlocalized genomic scaffold Scaffold_00002, whole genome shotgun sequence.	632339
AWWE01000001	Vibrio cholerae PhVC-326 contig_1, whole genome shotgun sequence.	581816
AWWE01000002	Vibrio cholerae PhVC-326 contig_2, whole genome shotgun sequence.	555012
CP010812	Vibrio cholerae strain 10432-62, complete genome.	4077462
CP010811	Vibrio cholerae strain 1154-74, complete genome.	3928357
LAHM01000001	Vibrio cholerae strain M818 contig00001, whole genome shotgun sequence.	681341
LAHM01000002	Vibrio cholerae strain M818 contig00002, whole genome shotgun sequence.	523146
CP009042	Vibrio cholerae O1 biovar El Tor strain FJ147 chromosome I, complete sequence.	3045476
JZUA01000015	Vibrio cholerae strain InDRE 4354 chromosome I Chr1_contig15, whole genome shotgun sequence.	655266
JZUB01000052	Vibrio cholerae strain InDRE 4262 chromosome II Chr2_contig52, whole genome shotgun sequence.	540775
GL989426	Vibrio cholerae HC-38A1 genomic scaffold vcoHC30A1.contig.54, whole genome shotgun sequence.	518144
GL988886	Vibrio cholerae HFU-02 genomic scaffold vcoHFU02.contig.30, whole genome shotgun sequence.	574789
GL988955	Vibrio cholerae HFU-02 genomic scaffold vcoHFU02.contig.99, whole genome shotgun sequence.	555301
JZCB01000001	Vibrio cholerae O1 biovar El Tor strain MAK97 contig00001, whole genome shotgun sequence.	523179
CDQI01000001	Vibrio cholerae O1 biovar El Tor str. N16961 genome assembly Vibrio cholerae G_298 Guinea, contig contig00001, whole genome shotgun sequence.	554903
CDQI01000002	Vibrio cholerae O1 biovar El Tor str. N16961 genome assembly Vibrio cholerae G_298 Guinea, contig contig00002, whole genome shotgun sequence.	500232
CM003111	Vibrio cholerae O1 biovar El Tor strain I-1471 chromosome I, whole genome shotgun sequence.	2962552
CM003112	Vibrio cholerae O1 biovar El Tor strain I-1471 chromosome II, whole genome shotgun sequence.	1072421
JSUB01000008	Vibrio cholerae strain 2012HC-33 NODE_141, whole genome shotgun sequence.	536332
JSUA01000008	Vibrio cholerae strain 2012HC-32 NODE_49, whole genome shotgun sequence.	536334
JSUC01000008	Vibrio cholerae strain 2012HC-34 NODE_22, whole genome shotgun sequence.	536422
JSTQ01000009	Vibrio cholerae strain 2012HC-15 NODE_19, whole genome shotgun sequence.	536367
JSTM01000008	Vibrio cholerae strain 2012HC-08 NODE_8, whole genome shotgun sequence.	536391
JSTR01000009	Vibrio cholerae strain 2012HC-16 NODE_84, whole genome shotgun sequence.	536373
JSTP01000009	Vibrio cholerae strain 2012HC-12 NODE_160, whole genome shotgun sequence.	536363
JSTW01000007	Vibrio cholerae strain 2012HC-22 NODE_10, whole genome shotgun sequence.	595393
JSTW01000060	Vibrio cholerae strain 2012HC-22 NODE_53, whole genome shotgun sequence.	555350
JSTU01000008	Vibrio cholerae strain 2012HC-19 NODE_88, whole genome shotgun sequence.	536400
JSTO01000018	Vibrio cholerae strain 2012HC-11 NODE_85, whole genome shotgun sequence.	502067
JSTN01000008	Vibrio cholerae strain 2012HC-10 NODE_14, whole genome shotgun sequence.	536355
JSSX01000007	Vibrio cholerae strain 2010AA-146 NODE_92, whole genome shotgun sequence.	595105
JSSX01000015	Vibrio cholerae strain 2010AA-146 NODE_262, whole genome shotgun sequence.	502073
JSSX01000060	Vibrio cholerae strain 2010AA-146 NODE_165, whole genome shotgun sequence.	555242
JSTS01000010	Vibrio cholerae strain 2012HC-17 NODE_89, whole genome shotgun sequence.	536388
JSSY01000007	Vibrio cholerae strain 2010AA-147 NODE_240, whole genome shotgun sequence.	595130
JSSY01000015	Vibrio cholerae strain 2010AA-147 NODE_249, whole genome shotgun sequence.	502004
JSSY01000062	Vibrio cholerae strain 2010AA-147 NODE_65, whole genome shotgun sequence.	555381
JSTL01000009	Vibrio cholerae strain 2012HC-07 NODE_269, whole genome shotgun sequence.	521320
JSTL01000017	Vibrio cholerae strain 2012HC-07 NODE_162, whole genome shotgun sequence.	501948
JSTL01000055	Vibrio cholerae strain 2012HC-07 NODE_76, whole genome shotgun sequence.	555150
JSSV01000007	Vibrio cholerae strain 2010AA-144 NODE_143, whole genome shotgun sequence.	595181
JSSV01000015	Vibrio cholerae strain 2010AA-144 NODE_225, whole genome shotgun sequence.	502080
JSSV01000049	Vibrio cholerae strain 2010AA-144 NODE_228, whole genome shotgun sequence.	555285
JSTB01000007	Vibrio cholerae strain 2010AA-151 NODE_306, whole genome shotgun sequence.	538859
JSSW01000006	Vibrio cholerae strain 2010AA-145 NODE_167, whole genome shotgun sequence.	595143
JSTB01000016	Vibrio cholerae strain 2010AA-151 NODE_161, whole genome shotgun sequence.	501985
JSSW01000014	Vibrio cholerae strain 2010AA-145 NODE_257, whole genome shotgun sequence.	501928
JSSW01000051	Vibrio cholerae strain 2010AA-145 NODE_84, whole genome shotgun sequence.	555223
JSSZ01000008	Vibrio cholerae strain 2010AA-148 NODE_165, whole genome shotgun sequence.	595117
JSSZ01000016	Vibrio cholerae strain 2010AA-148 NODE_172, whole genome shotgun sequence.	501994
JSSZ01000068	Vibrio cholerae strain 2010AA-148 NODE_13, whole genome shotgun sequence.	555216
JSTC01000008	Vibrio cholerae strain 2012Env-131 NODE_73, whole genome shotgun sequence.	536340
JSTA01000008	Vibrio cholerae strain 2010AA-150 NODE_301, whole genome shotgun sequence.	595136
JSTA01000016	Vibrio cholerae strain 2010AA-150 NODE_319, whole genome shotgun sequence.	501953
JSTA01000060	Vibrio cholerae strain 2010AA-150 NODE_251, whole genome shotgun sequence.	546557
JSCC01000007	Vibrio cholerae strain 2010AA-143 contig_245, whole genome shotgun sequence.	595222
JSCC01000015	Vibrio cholerae strain 2010AA-143 contig_317, whole genome shotgun sequence.	501980
JSDO01000007	Vibrio cholerae strain 2010AA-142 NODE_337, whole genome shotgun sequence.	595486
MWHK01000021	Vibrio cholerae strain CISM_1020229.6 NODE_1_length_573492_cov_24.0874_ID_1, whole genome shotgun sequence.	573492
MWHK01000051	Vibrio cholerae strain CISM_1020229.6 NODE_2_length_502160_cov_26.9506_ID_3, whole genome shotgun sequence.	502160
MWHI01000057	Vibrio cholerae strain CISM_1020234.0 NODE_1_length_537423_cov_43.3174_ID_1, whole genome shotgun sequence.	537423
MWHG01000064	Vibrio cholerae strain CISM_120 NODE_1_length_537423_cov_37.7602_ID_1, whole genome shotgun sequence.	537423
MWHF01000053	Vibrio cholerae strain CISM_121 NODE_1_length_537414_cov_45.8386_ID_1, whole genome shotgun sequence.	537414
MWHC01000006	Vibrio cholerae strain CISM_146 NODE_1_length_604677_cov_54.6132_ID_1, whole genome shotgun sequence.	604677
MWHC01000041	Vibrio cholerae strain CISM_146 NODE_2_length_555296_cov_57.2698_ID_3, whole genome shotgun sequence.	555296
MWHD01000070	Vibrio cholerae strain CISM_134 NODE_1_length_600712_cov_27.6886_ID_1, whole genome shotgun sequence.	600712
MWHA01000035	Vibrio cholerae strain CISM_151 NODE_1_length_537431_cov_25.7589_ID_1, whole genome shotgun sequence.	537431
MWGY01000054	Vibrio cholerae strain CISM_153 NODE_1_length_600686_cov_76.9077_ID_1, whole genome shotgun sequence.	600686
MWGS01000008	Vibrio cholerae strain CISM_191 NODE_1_length_573661_cov_24.2909_ID_1, whole genome shotgun sequence.	573661
MWGR01000056	Vibrio cholerae strain CISM_196 NODE_1_length_536405_cov_40.954_ID_1, whole genome shotgun sequence.	536405
MWGP01000050	Vibrio cholerae strain CISM_300043 NODE_1_length_505831_cov_17.4027_ID_1, whole genome shotgun sequence.	505831
MWGN01000024	Vibrio cholerae strain CISM_300209 NODE_2_length_555328_cov_27.2208_ID_3, whole genome shotgun sequence.	555328
MWGO01000085	Vibrio cholerae strain CISM_300208 NODE_1_length_506118_cov_24.2591_ID_1, whole genome shotgun sequence.	506118
MWGN01000041	Vibrio cholerae strain CISM_300209 NODE_1_length_600706_cov_24.8192_ID_1, whole genome shotgun sequence.	600706
MWGM01000061	Vibrio cholerae strain CISM_300215 NODE_2_length_555258_cov_28.4337_ID_3, whole genome shotgun sequence.	555258
MWGL01000039	Vibrio cholerae strain CISM_302015 NODE_2_length_555271_cov_17.8301_ID_3, whole genome shotgun sequence.	555271
MWGM01000076	Vibrio cholerae strain CISM_300215 NODE_1_length_600588_cov_27.7274_ID_1, whole genome shotgun sequence.	600585
MWGL01000079	Vibrio cholerae strain CISM_302015 NODE_1_length_810555_cov_18.254_ID_1, whole genome shotgun sequence.	810555
MWGK01000129	Vibrio cholerae strain CISM_302029 NODE_1_length_600572_cov_45.4597_ID_1, whole genome shotgun sequence.	600572
MWGJ01000057	Vibrio cholerae strain CISM_326 NODE_1_length_537423_cov_43.2441_ID_1, whole genome shotgun sequence.	537423
MWGI01000069	Vibrio cholerae strain CISM_347 NODE_2_length_555310_cov_53.822_ID_3, whole genome shotgun sequence.	555310
MWGI01000073	Vibrio cholerae strain CISM_347 NODE_1_length_600700_cov_51.9736_ID_1, whole genome shotgun sequence.	600700
MWGH01000120	Vibrio cholerae strain CISM_374 NODE_1_length_600566_cov_33.7243_ID_1, whole genome shotgun sequence.	600566
MWGF01000106	Vibrio cholerae strain CISM_382 NODE_1_length_537419_cov_51.568_ID_1, whole genome shotgun sequence.	537419
MWGD01000049	Vibrio cholerae strain CISM_399 NODE_2_length_502164_cov_20.832_ID_3, whole genome shotgun sequence.	502164
MWGB01000014	Vibrio cholerae strain CISM_505 NODE_1_length_600706_cov_32.5403_ID_1, whole genome shotgun sequence.	600706
MWGD01000077	Vibrio cholerae strain CISM_399 NODE_1_length_506140_cov_19.9971_ID_1, whole genome shotgun sequence.	506140
MWGA01000025	Vibrio cholerae strain CISM_510 NODE_1_length_600706_cov_34.2014_ID_1, whole genome shotgun sequence.	600706
MWFY01000109	Vibrio cholerae strain CISM_655630.3 NODE_1_length_537423_cov_38.1843_ID_1, whole genome shotgun sequence.	537423
MWFV01000023	Vibrio cholerae strain CISM_710180.8 NODE_2_length_555311_cov_51.275_ID_3, whole genome shotgun sequence.	555311
MWFW01000071	Vibrio cholerae strain CISM_655665.0 NODE_1_length_537419_cov_52.9046_ID_1, whole genome shotgun sequence.	537419
MWFV01000042	Vibrio cholerae strain CISM_710180.8 NODE_1_length_600700_cov_48.7413_ID_1, whole genome shotgun sequence.	600700
MWFU01000061	Vibrio cholerae strain CISM_740115.4 NODE_2_length_555284_cov_52.5517_ID_3, whole genome shotgun sequence.	555284
MWFU01000064	Vibrio cholerae strain CISM_740115.4 NODE_1_length_600694_cov_49.796_ID_1, whole genome shotgun sequence.	600694
MWFT01000037	Vibrio cholerae strain CISM_769845.7 NODE_1_length_555328_cov_30.9437_ID_1, whole genome shotgun sequence.	555328
MWFS01000031	Vibrio cholerae strain CISM_770067.4 NODE_1_length_600692_cov_35.5169_ID_1, whole genome shotgun sequence.	600692
MWFT01000089	Vibrio cholerae strain CISM_769845.7 NODE_2_length_506151_cov_28.7598_ID_3, whole genome shotgun sequence.	506151
MWFR01000094	Vibrio cholerae strain CISM_770180.8 NODE_1_length_537423_cov_39.8641_ID_1, whole genome shotgun sequence.	537423
MWFP01000055	Vibrio cholerae strain CISM_S/Nida NODE_1_length_536413_cov_26.9931_ID_1, whole genome shotgun sequence.	536413
MWFQ01000112	Vibrio cholerae strain CISM_780298.0 NODE_1_length_536401_cov_41.365_ID_1, whole genome shotgun sequence.	536401
MWFL01000032	Vibrio cholerae strain CISM_300506 NODE_1_length_828395_cov_28.5229_ID_1, whole genome shotgun sequence.	828394
MSJC01000001	Vibrio cholerae strain 17609 NODE_5_length_500876_cov_94.5451_ID_1413, whole genome shotgun sequence.	500876
MSIX01000001	Vibrio cholerae strain TEM/29/01-003 NODE_1_length_501186_cov_249.311_ID_851, whole genome shotgun sequence.	501186
MSIW01000001	Vibrio cholerae strain 20390 NODE_1_length_501192_cov_224.509_ID_807, whole genome shotgun sequence.	501192
MSIU01000001	Vibrio cholerae strain 21027 NODE_1_length_501115_cov_262.715_ID_801, whole genome shotgun sequence.	501115
MSGN01000001	Vibrio cholerae strain 20478 NODE_1_length_501192_cov_250.532_ID_797, whole genome shotgun sequence.	501192
MSGL01000001	Vibrio cholerae strain TEM/04/01-001 NODE_1_length_501186_cov_269.526_ID_879, whole genome shotgun sequence.	501186
MSGK01000001	Vibrio cholerae strain 48055 NODE_1_length_501115_cov_268.613_ID_793, whole genome shotgun sequence.	501115
MDST01000041	Vibrio cholerae strain S12 VCS12_contig000041_Vibrio_cholerae_strain_S-12, whole genome shotgun sequence.	582177
MIKK01000044	Vibrio cholerae strain VC22 NODE_1_length_523846_cov_162.39_ID_1, whole genome shotgun sequence.	523846
MIKH01000037	Vibrio cholerae strain 857 NODE_1_length_664068_cov_170.408_ID_1, whole genome shotgun sequence.	664068
MIKH01000048	Vibrio cholerae strain 857 NODE_2_length_593153_cov_156.394_ID_3, whole genome shotgun sequence.	593153
MDYJ01000009	Vibrio cholerae strain L15 L15_contig9, whole genome shotgun sequence.	606048
MDYJ01000014	Vibrio cholerae strain L15 L15_contig14, whole genome shotgun sequence.	729809
MDYJ01000026	Vibrio cholerae strain L15 L15_contig26, whole genome shotgun sequence.	811511
MDYI01000008	Vibrio cholerae strain L11 L11_contig8, whole genome shotgun sequence.	702171
MDYI01000011	Vibrio cholerae strain L11 L11_contig11, whole genome shotgun sequence.	931168
DS990136	Vibrio cholerae MO10 supercont1.1 genomic scaffold, whole genome shotgun sequence.	1904065
DS990137	Vibrio cholerae MO10 supercont1.2 genomic scaffold, whole genome shotgun sequence.	1035167
GG774578	Vibrio cholerae MAK 757 genomic scaffold supercont1.1, whole genome shotgun sequence.	1548806
GG774579	Vibrio cholerae MAK 757 genomic scaffold supercont1.2, whole genome shotgun sequence.	1076983
GG774555	Vibrio cholerae RC385 genomic scaffold supercont1.1, whole genome shotgun sequence.	1190998
GG774556	Vibrio cholerae RC385 genomic scaffold supercont1.2, whole genome shotgun sequence.	1071231
CP016325	Vibrio cholerae 2740-80 chromosome 2, complete sequence.	1101931
CP016324	Vibrio cholerae 2740-80 chromosome 1, complete sequence.	2987030
LRFF01000001	Vibrio cholerae strain 6/67 contig00001, whole genome shotgun sequence.	550170
LRFE01000001	Vibrio cholerae strain M1327 contig00001, whole genome shotgun sequence.	679243
LRFE01000002	Vibrio cholerae strain M1327 contig00002, whole genome shotgun sequence.	590137
LRFE01000003	Vibrio cholerae strain M1327 contig00003, whole genome shotgun sequence.	548005
LQYD01000001	Vibrio cholerae strain P13762 contig00001, whole genome shotgun sequence.	554987
LQBZ01000001	Vibrio cholerae strain M1399 contig00001, whole genome shotgun sequence.	665838
LQBZ01000002	Vibrio cholerae strain M1399 contig00002, whole genome shotgun sequence.	642198
LQBY01000001	Vibrio cholerae strain M1395 contig00001, whole genome shotgun sequence.	702641
LQBY01000002	Vibrio cholerae strain M1395 contig00002, whole genome shotgun sequence.	685525
LBGN01000005	Vibrio cholerae strain YB8E08 YB08_E08_contig_5_consensus, whole genome shotgun sequence.	586323
LBGM01000005	Vibrio cholerae strain YB7A09 YB07_A09_contig_5_consensus, whole genome shotgun sequence.	577920
LBGL01000002	Vibrio cholerae strain YB7A06 YB07_A06_contig_2_consensus, whole genome shotgun sequence.	524059
LBGM01000008	Vibrio cholerae strain YB7A09 YB07_A09_contig_8_consensus, whole genome shotgun sequence.	519504
LBGL01000004	Vibrio cholerae strain YB7A06 YB07_A06_contig_4_consensus, whole genome shotgun sequence.	524029
LBGL01000009	Vibrio cholerae strain YB7A06 YB07_A06_contig_9_consensus, whole genome shotgun sequence.	598122
LBGK01000004	Vibrio cholerae strain YB6A06 YB06_A06_contig_4_consensus, whole genome shotgun sequence.	521506
LBGK01000005	Vibrio cholerae strain YB6A06 YB06_A06_contig_5_consensus, whole genome shotgun sequence.	519624
LBGJ01000002	Vibrio cholerae strain YB5A06 YB05_A06_contig_2_consensus, whole genome shotgun sequence.	812877
LBGJ01000003	Vibrio cholerae strain YB5A06 YB05_A06_contig_3_consensus, whole genome shotgun sequence.	598193
LBGJ01000008	Vibrio cholerae strain YB5A06 YB05_A06_contig_8_consensus, whole genome shotgun sequence.	524026
LBGH01000005	Vibrio cholerae strain YB4G06 YB04_G06_contig_5_consensus, whole genome shotgun sequence.	758159
LBGG01000001	Vibrio cholerae strain YB4G05 YB04_G05_contig_1_consensus, whole genome shotgun sequence.	764072
LBGG01000009	Vibrio cholerae strain YB4G05 YB04_G05_contig_9_consensus, whole genome shotgun sequence.	636615
LBGF01000001	Vibrio cholerae strain YB4F05 YB04_F05_contig_1_consensus, whole genome shotgun sequence.	519348
LBGF01000011	Vibrio cholerae strain YB4F05 YB04_F05_contig_11_consensus, whole genome shotgun sequence.	521506
LBGE01000016	Vibrio cholerae strain YB4C07 YB04_C07_contig_17_consensus, whole genome shotgun sequence.	587066
LBGD01000019	Vibrio cholerae strain YB4B03 YB04_B03_contig_19_consensus, whole genome shotgun sequence.	636599
LBGC01000004	Vibrio cholerae strain YB3G04 YB03_G04_contig_4_consensus, whole genome shotgun sequence.	757887
LBGB01000003	Vibrio cholerae strain YB3B05 YB03_B05_contig_3_consensus, whole genome shotgun sequence.	587019
LBGA01000017	Vibrio cholerae strain YB2G07 YB02_G07_contig_17_consensus, whole genome shotgun sequence.	636599
LBFY01000002	Vibrio cholerae strain YB2G01 YB02_G01_contig_2_consensus, whole genome shotgun sequence.	758575
LBFZ01000001	Vibrio cholerae strain YB2G05 YB02_G05_contig_1_consensus, whole genome shotgun sequence.	521506
LBFZ01000007	Vibrio cholerae strain YB2G05 YB02_G05_contig_7_consensus, whole genome shotgun sequence.	703314
PYCF01000001	Vibrio cholerae strain 8 contig00001, whole genome shotgun sequence.	591487
PYCH01000001	Vibrio cholerae strain 3178 contig00001, whole genome shotgun sequence.	555901
PYCD01000001	Vibrio cholerae strain 124 contig00001, whole genome shotgun sequence.	736585
PYCE01000001	Vibrio cholerae strain M1332 contig00001, whole genome shotgun sequence.	738911
PYCE01000002	Vibrio cholerae strain M1332 contig00002, whole genome shotgun sequence.	524568
PYCC01000001	Vibrio cholerae strain 2688 contig00001, whole genome shotgun sequence.	611318
PYCA01000001	Vibrio cholerae strain 2613 contig00001, whole genome shotgun sequence.	655190
PYCB01000001	Vibrio cholerae strain 2687 contig00001, whole genome shotgun sequence.	686695
PYBZ01000001	Vibrio cholerae strain M1425 contig00001, whole genome shotgun sequence.	680756
PYBZ01000002	Vibrio cholerae strain M1425 contig00002, whole genome shotgun sequence.	660863
PYBZ01000003	Vibrio cholerae strain M1425 contig00003, whole genome shotgun sequence.	589457
LT992493	Vibrio cholerae strain 4295STDY6534248 genome assembly, chromosome: 2.	1050699
LT992492	Vibrio cholerae strain 4295STDY6534248 genome assembly, chromosome: 1.	3041945
LT992489	Vibrio cholerae strain 4295STDY6534232 genome assembly, chromosome: 2.	1050699
LT992488	Vibrio cholerae strain 4295STDY6534232 genome assembly, chromosome: 1.	3041946
LT992487	Vibrio cholerae strain 4295STDY6534216 genome assembly, chromosome: 2.	1050697
LT992486	Vibrio cholerae strain 4295STDY6534216 genome assembly, chromosome: 1.	3041944
PYBQ01000001	Vibrio cholerae strain 186 contig00001, whole genome shotgun sequence.	595214
PYBQ01000002	Vibrio cholerae strain 186 contig00002, whole genome shotgun sequence.	501895
PXZC01000001	Vibrio cholerae strain 2044 NODE_1_length_628174_cov_100.392, whole genome shotgun sequence.	628174
PXZC01000002	Vibrio cholerae strain 2044 NODE_2_length_555369_cov_123.857, whole genome shotgun sequence.	555369
CP024868	Vibrio cholerae strain A1552 chromosome II, complete sequence.	1070367
CP024867	Vibrio cholerae strain A1552 chromosome I, complete sequence.	3015093
CP026648	Vibrio cholerae O1 biovar El Tor strain HC1037 chromosome II, complete sequence.	1046303
CP026647	Vibrio cholerae O1 biovar El Tor strain HC1037 chromosome I, complete sequence.	3015116
PQCV01000043	Vibrio cholerae strain 146P contig_1, whole genome shotgun sequence.	737658
PQCV01000045	Vibrio cholerae strain 146P contig_2, whole genome shotgun sequence.	573851
PQCW01000020	Vibrio cholerae strain 146N contig_3, whole genome shotgun sequence.	555375
PQCW01000031	Vibrio cholerae strain 146N contig_1, whole genome shotgun sequence.	737871
PQCW01000050	Vibrio cholerae strain 146N contig_2, whole genome shotgun sequence.	573730
LOSL02000001	Vibrio cholerae strain FDAARGOS_103 scf7180000000004_quiver_pilon, whole genome shotgun sequence.	2902028
LOSL02000002	Vibrio cholerae strain FDAARGOS_103 scf7180000000005_quiver_pilon, whole genome shotgun sequence.	1134020
LRIK02000001	Vibrio cholerae strain FDAARGOS_102 1_quiver_pilon, whole genome shotgun sequence.	1072937
LRIK02000003	Vibrio cholerae strain FDAARGOS_102 scf7180000000006_quiver_pilon, whole genome shotgun sequence.	2956074
CP025937	Vibrio cholerae strain A1552 chromosome 2, complete sequence.	1070371
CP025936	Vibrio cholerae strain A1552 chromosome 1, complete sequence.	3015092
LT897798	Vibrio cholerae isolate Vibrio cholerae str. BC1071 genome assembly, chromosome: II.	1217808
LT897797	Vibrio cholerae isolate Vibrio cholerae str. BC1071 genome assembly, chromosome: I.	2976768
NVPW01000001	Vibrio cholerae strain S002604 NODE_1_length_615026_cov_343.947_ID_4525, whole genome shotgun sequence.	615026
NVPV01000001	Vibrio cholerae strain S023202 NODE_1_length_604829_cov_327.23_ID_5148, whole genome shotgun sequence.	604829
NTCO01000001	Vibrio cholerae strain 22087500_C9 NODE_1_length_604907_cov_186.556_ID_5524, whole genome shotgun sequence.	604907
NTCL01000001	Vibrio cholerae strain S040602_C1 NODE_1_length_535888_cov_139.915_ID_8077, whole genome shotgun sequence.	535888
NTCI01000001	Vibrio cholerae strain 22043200_C1 NODE_1_length_535888_cov_124.119_ID_4333, whole genome shotgun sequence.	535888
NTCH01000001	Vibrio cholerae strain 22043202_C1 NODE_1_length_605335_cov_259.512_ID_21994, whole genome shotgun sequence.	605335
NTCH01000002	Vibrio cholerae strain 22043202_C1 NODE_2_length_535888_cov_240.867_ID_21335, whole genome shotgun sequence.	535888
NTCG01000001	Vibrio cholerae strain 22043204_C1 NODE_1_length_604907_cov_207.408_ID_6046, whole genome shotgun sequence.	604907
NTCG01000002	Vibrio cholerae strain 22043204_C1 NODE_2_length_583536_cov_192.25_ID_6365, whole genome shotgun sequence.	583536
NTCE01000001	Vibrio cholerae strain S081300_C2 NODE_1_length_605191_cov_286.924_ID_15678, whole genome shotgun sequence.	605191
NTCE01000002	Vibrio cholerae strain S081300_C2 NODE_2_length_535888_cov_265.155_ID_15202, whole genome shotgun sequence.	535888
NTCC01000001	Vibrio cholerae strain 22087102_C2 NODE_1_length_615304_cov_260.504_ID_7614, whole genome shotgun sequence.	615304
JH967727	Vibrio cholerae HC-77A1 genomic scaffold vcoHC77A1.contig.103, whole genome shotgun sequence.	536358
JH967567	Vibrio cholerae HC-62A1 genomic scaffold vcoHC62A1.contig.34, whole genome shotgun sequence.	573345
JH967525	Vibrio cholerae HC-60A1 genomic scaffold vcoHC60A1.contig.138, whole genome shotgun sequence.	515838
JH967236	Vibrio cholerae HC-55C2 genomic scaffold vcoHC55C2.contig.75, whole genome shotgun sequence.	596191
JH966634	Vibrio cholerae HC-17A1 genomic scaffold vcoHC17A1.contig.340, whole genome shotgun sequence.	574298
JH966645	Vibrio cholerae HC-17A1 genomic scaffold vcoHC17A1.contig.354, whole genome shotgun sequence.	502346
JH974120	Vibrio cholerae HC-69A1 genomic scaffold vcoHC69A1.contig.31, whole genome shotgun sequence.	637102
JH976184	Vibrio cholerae HC-62B1 genomic scaffold vcoHC62B1.contig.61, whole genome shotgun sequence.	573826
JH973545	Vibrio cholerae HC-59B1 genomic scaffold vcoHC59B1.contig.31, whole genome shotgun sequence.	596094
JH973980	Vibrio cholerae HC-55B2 genomic scaffold vcoHC55B2.contig.113, whole genome shotgun sequence.	596049
JH973712	Vibrio cholerae HC-37A1 genomic scaffold vcoHC37A1.contig.104, whole genome shotgun sequence.	573615
JH973722	Vibrio cholerae HC-37A1 genomic scaffold vcoHC37A1.contig.114, whole genome shotgun sequence.	502104
JH974073	Vibrio cholerae HC-17A2 genomic scaffold vcoHC17A2.contig.87, whole genome shotgun sequence.	573032
JH974084	Vibrio cholerae HC-17A2 genomic scaffold vcoHC17A2.contig.100, whole genome shotgun sequence.	502044
JH973423	Vibrio cholerae HC-02C1 genomic scaffold vcoHC02C1.contig.30, whole genome shotgun sequence.	596088
JH941232	Vibrio cholerae HC-81A2 genomic scaffold vcoHC81A2.contig.62, whole genome shotgun sequence.	555649
JH941252	Vibrio cholerae HC-81A2 genomic scaffold vcoHC81A2.contig.92, whole genome shotgun sequence.	595412
JH941265	Vibrio cholerae HC-81A2 genomic scaffold vcoHC81A2.contig.107, whole genome shotgun sequence.	502244
JH941438	Vibrio cholerae HE-16 genomic scaffold vcoHE16.contig.38, whole genome shotgun sequence.	556801
JH941442	Vibrio cholerae HE-16 genomic scaffold vcoHE16.contig.42, whole genome shotgun sequence.	903352
JH941740	Vibrio cholerae CP1050(23) genomic scaffold vcoCP1050.contig.122, whole genome shotgun sequence.	508108
JH942538	Vibrio cholerae CP1040(13) genomic scaffold vcoCP1040.contig.111, whole genome shotgun sequence.	536978
JH941824	Vibrio cholerae HC-57A1 genomic scaffold vcoHC57A1.contig.69, whole genome shotgun sequence.	515940
JH942403	Vibrio cholerae HC-56A1 genomic scaffold vcoHC56A1.contig.104, whole genome shotgun sequence.	515997
JH942771	Vibrio cholerae HC-55A1 genomic scaffold vcoHC55A1.contig.107, whole genome shotgun sequence.	515832
JH942236	Vibrio cholerae HC-52A1 genomic scaffold vcoHC52A1.contig.151, whole genome shotgun sequence.	516291
JH941910	Vibrio cholerae HC-50A1 genomic scaffold vcoHC50A1.contig.33, whole genome shotgun sequence.	516366
JH941085	Vibrio cholerae HC-41A1 genomic scaffold vcoHC41A1.contig.40, whole genome shotgun sequence.	537056
JH942096	Vibrio cholerae HC-39A1 genomic scaffold vcoHC39A1.contig.113, whole genome shotgun sequence.	536527
JH942111	Vibrio cholerae HC-39A1 genomic scaffold vcoHC39A1.contig.130, whole genome shotgun sequence.	502392
JH724960	Vibrio cholerae HC-47A1 genomic scaffold vcoHC47A1.contig.95, whole genome shotgun sequence.	536874
JH724619	Vibrio cholerae HC-57A2 genomic scaffold vcoHC57A2.contig.112, whole genome shotgun sequence.	536491
JH724635	Vibrio cholerae HC-57A2 genomic scaffold vcoHC57A2.contig.130, whole genome shotgun sequence.	502035
JH724488	Vibrio cholerae HC-56A2 genomic scaffold vcoHC56A2.contig.68, whole genome shotgun sequence.	555635
JH724518	Vibrio cholerae HC-56A2 genomic scaffold vcoHC56A2.contig.114, whole genome shotgun sequence.	595367
JH724347	Vibrio cholerae HC-42A1 genomic scaffold vcoHC42A1.contig.39, whole genome shotgun sequence.	536644
JH377403	Vibrio cholerae HC-33A2 genomic scaffold vcoHC33A2.contig.32, whole genome shotgun sequence.	637692
JH377412	Vibrio cholerae HC-33A2 genomic scaffold vcoHC33A2.contig.42, whole genome shotgun sequence.	502067
JH377442	Vibrio cholerae HC-33A2 genomic scaffold vcoHC33A2.contig.75, whole genome shotgun sequence.	555171
JH377629	Vibrio cholerae HC-32A1 genomic scaffold vcoHC32A1.contig.24, whole genome shotgun sequence.	632068
JH377640	Vibrio cholerae HC-32A1 genomic scaffold vcoHC32A1.contig.39, whole genome shotgun sequence.	502060
JH377687	Vibrio cholerae HC-32A1 genomic scaffold vcoHC32A1.contig.92, whole genome shotgun sequence.	555269
JH377733	Vibrio cholerae HC-22A1 genomic scaffold vcoHC22A1.contig.47, whole genome shotgun sequence.	555154
JH377753	Vibrio cholerae HC-22A1 genomic scaffold vcoHC22A1.contig.73, whole genome shotgun sequence.	601117
JH377761	Vibrio cholerae HC-22A1 genomic scaffold vcoHC22A1.contig.81, whole genome shotgun sequence.	502002
JH377827	Vibrio cholerae HC-21A1 genomic scaffold vcoHC21A1.contig.60, whole genome shotgun sequence.	555205
JH377852	Vibrio cholerae HC-21A1 genomic scaffold vcoHC21A1.contig.95, whole genome shotgun sequence.	632505
[truncated: 208 more rows]
